# Supplementary material for: Identification of the SARS-unique domain of SARS-CoV-2 as an antiviral target
Source: Nat Commun. 2023 Jul 6;14:3999. doi: 10.1038/s41467-023-39709-6 (PMC10326071; doi:10.1038/s41467-023-39709-6)
Supplement: Supplementary file 5 — Source data [file 41467_2023_39709_MOESM5_ESM.xlsx]

## Sheet: Figure 1
x	y	x	y	x	y
	SARS-CoV-2 SUD-Core		SARS-CoV-2 SUD-Core-CC		Protein Standard
Vomule(mL)	mAU
0	0.073	Vomule(mL)	mAU	Vomule(mL)	mAU
0.03325	0.095	0	-0.956	0	0
0.0665	1.999	0.0332572	-0.013	0.04	0.2
0.09975	18.542	0.0665143	0.106	0.08	0.45
0.133	25.479	0.0997715	1.851	0.12	4.14
0.16625	22.399	0.133029	6.383	0.16	11.58
0.1995	20.387	0.166286	5.325	0.2	7.06
0.23275	18.782	0.199543	4.119	0.24	4.61
0.266	17.441	0.2328	3.592	0.28	3.3
0.29925	16.279	0.266057	3.213	0.32	2.39
0.3325	15.502	0.299314	2.947	0.36	1.59
0.36575	14.659	0.332572	2.688	0.4	1.15
0.399	13.989	0.365829	2.55	0.44	0.91
0.43225	13.23	0.399086	2.378	0.48	0.7
0.4655	12.504	0.432343	2.284	0.52	0.3
0.49875	11.68	0.4656	2.196	0.56	-0.08
0.532	11.053	0.498857	2.056	0.6	-0.46
0.56525	10.547	0.532114	1.914	0.64	-0.75
0.5985	10.158	0.565372	1.752	0.68	-0.96
0.63175	9.808	0.598629	1.661	0.72	-1.14
0.665	9.383	0.631886	1.605	0.76	-1.33
0.69826	8.982	0.665143	1.545	0.8	-1.5
0.73151	8.738	0.6984	1.441	0.84	-1.61
0.76476	8.438	0.731657	1.384	0.88	-1.74
0.79801	8.205	0.764915	1.34	0.92	-1.93
0.83126	7.984	0.798172	1.292	0.96	-2.01
0.86451	7.831	0.831429	1.183	1	-2.07
0.89776	7.675	0.864686	1.148	1.04	-1.92
0.93101	7.493	0.897943	1.084	1.08	-2.17
0.96426	7.212	0.9312	1.065	1.12	-2.29
0.99751	7.118	0.964458	1.023	1.16	-2.35
1.03076	6.958	0.997715	0.984	1.2	-2.2
1.06401	6.792	1.03097	0.953	1.24	-2.46
1.09726	6.685	1.06423	0.92	1.28	-2.67
1.13051	6.566	1.09749	0.874	1.32	-2.73
1.16376	6.359	1.13074	0.876	1.36	-2.78
1.19701	6.329	1.164	0.837	1.4	-2.83
1.23026	6.29	1.19726	1.058	1.44	-2.95
1.26351	6.091	1.23051	1.015	1.48	-2.97
1.29676	6.01	1.26377	0.831	1.52	-3.08
1.33001	5.917	1.29703	0.748	1.56	-3.08
1.36326	5.768	1.33029	0.701	1.6	-2.94
1.39651	5.65	1.36354	0.685	1.64	-3.04
1.42976	5.592	1.3968	0.662	1.68	-3.14
1.46301	5.502	1.43006	0.655	1.72	-3.17
1.49626	5.524	1.46331	0.667	1.76	-3.26
1.52951	5.401	1.49657	0.662	1.8	-3.34
1.56276	5.357	1.52983	0.632	1.84	-3.37
1.59601	5.338	1.56309	0.642	1.88	-3.39
1.62926	5.349	1.59634	0.629	1.92	-3.44
1.66251	5.335	1.6296	0.623	1.96	-3.48
1.69576	5.237	1.66286	0.614	2	-3.51
1.72901	5.147	1.69611	0.606	2.04	-3.51
1.76226	5.086	1.72937	0.612	2.08	-3.58
1.79551	5.105	1.76263	0.597	2.12	-3.58
1.82876	5.127	1.79589	0.585	2.16	-3.49
1.86201	5.05	1.82914	0.581	2.2	-3.55
1.89526	5.021	1.8624	0.552	2.24	-3.66
1.92851	5.026	1.89566	0.556	2.28	-3.69
1.96176	5.027	1.92892	0.549	2.32	-3.67
1.99501	4.944	1.96217	0.523	2.36	-3.74
2.02826	5.024	1.99543	0.563	2.4	-3.8
2.06152	4.966	2.02869	0.555	2.44	-3.8
2.09477	4.879	2.06194	0.567	2.48	-3.85
2.12802	4.965	2.0952	0.556	2.52	-3.87
2.16127	4.959	2.12846	0.559	2.56	-3.88
2.19452	4.945	2.16172	0.546	2.6	-3.9
2.22777	4.927	2.19497	0.508	2.64	-3.95
2.26102	4.968	2.22823	0.559	2.68	-3.98
2.29427	4.861	2.26149	0.535	2.72	-3.88
2.32752	4.744	2.29474	0.553	2.75	-3.96
2.36077	4.827	2.328	0.56	2.79	-3.98
2.39402	4.778	2.36126	0.537	2.83	-4
2.42727	4.749	2.39452	0.521	2.87	-4.06
2.46052	4.752	2.42777	0.514	2.91	-4.08
2.49377	4.706	2.46103	0.496	2.95	-4.09
2.52702	4.67	2.49429	0.501	2.99	-4.11
2.56027	4.689	2.52754	0.491	3.03	-4.13
2.59352	4.617	2.5608	0.501	3.07	-4.15
2.62677	4.622	2.59406	0.506	3.11	-4.16
2.66002	4.566	2.62732	0.509	3.15	-4.2
2.69327	4.592	2.66057	0.508	3.19	-4.25
2.72652	4.591	2.69383	0.494	3.23	-4.22
2.75977	4.575	2.72709	0.472	3.27	-4.13
2.79302	4.549	2.76034	0.479	3.31	-4.16
2.82627	4.535	2.7936	0.481	3.35	-4.24
2.85952	4.559	2.82686	0.493	3.39	-4.25
2.89277	4.54	2.86012	0.455	3.43	-4.28
2.92602	4.502	2.89337	0.472	3.47	-4.28
2.95927	4.515	2.92663	0.515	3.51	-4.32
2.99252	4.573	2.95989	0.471	3.55	-4.33
3.02577	4.482	2.99314	0.472	3.59	-4.38
3.05902	4.514	3.0264	0.466	3.63	-4.42
3.09227	4.478	3.05966	0.467	3.67	-4.44
3.12552	4.51	3.09292	0.478	3.71	-4.46
3.15877	4.424	3.12617	0.473	3.75	-4.43
3.19202	4.413	3.15943	0.445	3.79	-4.53
3.22527	4.469	3.19269	0.474	3.83	-4.43
3.25852	4.405	3.22594	0.469	3.87	-4.42
3.29177	4.459	3.2592	0.491	3.91	-4.49
3.32502	4.418	3.29246	0.444	3.95	-4.52
3.35827	4.397	3.32572	0.424	3.99	-4.55
3.39152	4.398	3.35897	0.457	4.03	-4.54
3.42478	4.448	3.39223	0.487	4.07	-4.61
3.45803	4.372	3.42549	0.462	4.11	-4.58
3.49128	4.346	3.45874	0.438	4.15	-4.62
3.52453	4.378	3.492	0.431	4.19	-4.63
3.55778	4.334	3.52526	0.42	4.23	-4.63
3.59103	4.322	3.55852	0.448	4.27	-4.65
3.62428	4.365	3.59177	0.429	4.31	-4.68
3.65753	4.406	3.62503	0.42	4.35	-4.68
3.69078	4.389	3.65829	0.446	4.39	-4.62
3.72403	4.381	3.69154	0.444	4.43	-4.61
3.75728	4.388	3.7248	0.458	4.47	-4.63
3.79053	4.388	3.75806	0.432	4.51	-4.64
3.82378	4.396	3.79132	0.445	4.55	-4.67
3.85703	4.381	3.82457	0.434	4.59	-4.7
3.89028	4.407	3.85783	0.425	4.63	-4.68
3.92353	4.379	3.89109	0.438	4.67	-4.73
3.95678	4.399	3.92434	0.467	4.71	-4.73
3.99003	4.438	3.9576	0.445	4.75	-4.7
4.02328	4.364	3.99086	0.418	4.79	-4.69
4.05653	4.376	4.02412	0.45	4.83	-4.7
4.08978	4.43	4.05737	0.483	4.87	-4.73
4.12303	4.429	4.09063	0.48	4.91	-4.7
4.15628	4.455	4.12389	0.472	4.95	-4.67
4.18953	4.492	4.15714	0.485	4.99	-4.6
4.22278	4.531	4.1904	0.464	5.03	-4.64
4.25603	4.526	4.22366	0.472	5.07	-4.71
4.28928	4.496	4.25692	0.459	5.11	-4.69
4.32253	4.532	4.29017	0.459	5.15	-4.67
4.35578	4.522	4.32343	0.461	5.19	-4.67
4.38903	4.516	4.35669	0.46	5.23	-4.62
4.42228	4.595	4.38994	0.476	5.27	-4.65
4.45553	4.602	4.4232	0.459	5.31	-4.66
4.48878	4.62	4.45646	0.448	5.35	-4.65
4.52203	4.598	4.48972	0.489	5.39	-4.62
4.55528	4.615	4.52297	0.49	5.43	-4.6
4.58853	4.653	4.55623	0.469	5.47	-4.67
4.62178	4.705	4.58949	0.513	5.51	-4.55
4.65503	4.697	4.62274	0.51	5.55	-4.44
4.68828	4.705	4.656	0.504	5.59	-4.5
4.72153	4.722	4.68926	0.508	5.63	-4.49
4.75478	4.755	4.72252	0.527	5.67	-4.47
4.78804	4.794	4.75577	0.535	5.71	-4.44
4.82129	4.792	4.78903	0.524	5.75	-4.41
4.85454	4.833	4.82229	0.53	5.79	-4.37
4.88779	4.817	4.85554	0.526	5.83	-4.31
4.92104	4.784	4.8888	0.546	5.87	-4.24
4.95429	4.834	4.92206	0.561	5.91	-4.25
4.98754	4.921	4.95532	0.584	5.95	-4.17
5.02079	4.901	4.98857	0.564	5.99	-4.12
5.05404	4.903	5.02183	0.591	6.03	-4.07
5.08729	4.917	5.05509	0.58	6.07	-3.93
5.12054	4.951	5.08834	0.6	6.11	-3.77
5.15379	5.022	5.1216	0.599	6.15	-3.78
5.18704	5.018	5.15486	0.624	6.19	-3.69
5.22029	5.08	5.18812	0.613	6.23	-3.6
5.25354	5.145	5.22137	0.632	6.27	-3.47
5.28679	5.148	5.25463	0.654	6.31	-3.31
5.32004	5.187	5.28789	0.647	6.35	-3.18
5.35329	5.269	5.32114	0.649	6.39	-3.06
5.38654	5.318	5.3544	0.691	6.43	-2.86
5.41979	5.408	5.38766	0.689	6.47	-2.67
5.45304	5.453	5.42092	0.718	6.51	-2.51
5.48629	5.523	5.45417	0.766	6.55	-2.27
5.51954	5.558	5.48743	0.764	6.59	-2.1
5.55279	5.679	5.52069	0.767	6.63	-1.94
5.58604	5.751	5.55394	0.813	6.67	-1.52
5.61929	5.892	5.5872	0.829	6.71	-1.59
5.65254	5.965	5.62046	0.864	6.75	-1.6
5.68579	6.101	5.65372	0.845	6.79	-1.61
5.71904	6.129	5.68697	0.877	6.83	-1.71
5.75229	6.206	5.72023	0.925	6.87	-1.89
5.78554	6.364	5.75349	0.985	6.91	-2.05
5.81879	6.473	5.78675	1.023	6.95	-2.23
5.85204	6.582	5.82	1.048	6.99	-2.42
5.88529	6.698	5.85326	1.063	7.03	-2.62
5.91854	6.809	5.88652	1.123	7.07	-2.84
5.95179	6.979	5.91977	1.191	7.11	-3.1
5.98504	7.113	5.95303	1.223	7.15	-3.33
6.01829	7.255	5.98629	1.274	7.19	-3.44
6.05154	7.464	6.01955	1.334	7.23	-3.49
6.08479	7.621	6.0528	1.379	7.27	-3.8
6.11804	7.791	6.08606	1.482	7.31	-4
6.1513	7.971	6.11932	1.555	7.35	-4.06
6.18455	8.095	6.15257	1.623	7.39	-4.01
6.2178	8.292	6.18583	1.702	7.43	-3.89
6.25105	8.384	6.21909	1.798	7.47	-3.65
6.2843	8.456	6.25235	1.912	7.51	-3.3
6.31755	8.505	6.2856	2.008	7.55	-2.83
6.3508	8.536	6.31886	2.126	7.59	-2.31
6.38405	8.54	6.35212	2.218	7.63	-1.74
6.4173	8.511	6.38537	2.23	7.67	-1.08
6.45055	8.364	6.41863	2.315	7.71	-0.36
6.4838	8.167	6.45189	2.318	7.75	-0.02
6.51705	8.022	6.48515	2.335	7.79	0.71
6.5503	7.717	6.5184	2.271	7.83	1.18
6.58355	7.506	6.55166	2.203	7.87	1.66
6.6168	7.135	6.58492	2.15	7.91	2.19
6.65005	6.759	6.61817	2.08	7.95	2.71
6.6833	6.405	6.65143	1.952	7.99	3.17
6.71655	5.899	6.68469	1.839	8.03	3.65
6.7498	5.562	6.71795	1.785	8.07	4.16
6.78305	5.058	6.7512	1.673	8.11	4.63
6.8163	4.688	6.78446	1.54	8.15	5.17
6.84955	4.343	6.81772	1.396	8.19	5.71
6.8828	4.06	6.85097	1.23	8.23	6.3
6.91605	3.771	6.88423	1.113	8.26	6.95
6.9493	3.516	6.91749	0.938	8.3	7.34
6.98255	3.249	6.95075	0.771	8.34	8.13
7.0158	3.042	6.984	0.624	8.38	8.59
7.04905	2.874	7.01726	0.515	8.42	9.34
7.0823	2.712	7.05052	0.438	8.46	10.16
7.11555	2.632	7.08377	0.333	8.5	11.13
7.1488	2.505	7.11703	0.324	8.54	12.24
7.18205	2.367	7.15029	0.268	8.58	13.62
7.2153	2.223	7.18355	0.22	8.62	15.39
7.24855	2.142	7.2168	0.177	8.66	17.55
7.2818	2.039	7.25006	0.157	8.7	20.3
7.31505	1.987	7.28332	0.137	8.74	23.69
7.3483	1.874	7.31657	0.138	8.78	27.81
7.38155	1.754	7.34983	0.086	8.82	33.17
7.4148	1.68	7.38309	0.084	8.86	37
7.44805	1.652	7.41635	0.086	8.9	42.21
7.4813	1.584	7.4496	0.101	8.94	48.24
7.51456	1.506	7.48286	0.089	8.98	55.33
7.54781	1.472	7.51612	0.056	9.02	62.9
7.58106	1.445	7.54937	0.053	9.06	70.67
7.61431	1.399	7.58263	0.032	9.1	78.36
7.64756	1.349	7.61589	0.045	9.14	86.31
7.68081	1.31	7.64915	0.047	9.18	94.19
7.71406	1.275	7.6824	0.017	9.22	102.27
7.74731	1.201	7.71566	-0.007	9.26	110.54
7.78056	1.172	7.74892	0.025	9.3	119.32
7.81381	1.165	7.78217	0	9.34	128.75
7.84706	1.131	7.81543	0.011	9.38	139.51
7.88031	1.092	7.84869	-0.014	9.42	148.44
7.91356	1.125	7.88195	0.004	9.46	155.39
7.94681	1.087	7.9152	-0.02	9.5	167.27
7.98006	1.032	7.94846	0.008	9.54	179.39
8.01331	1.038	7.98172	-0.025	9.58	192.33
8.04656	0.983	8.01497	-0.032	9.62	205.21
8.07981	1.015	8.04823	-0.008	9.66	217.51
8.11306	0.98	8.08149	-0.036	9.7	229.6
8.14631	0.946	8.11475	-0.037	9.74	240.49
8.17956	0.893	8.148	-0.032	9.78	250.31
8.21281	0.903	8.18126	-0.065	9.82	258.75
8.24606	0.924	8.21452	-0.062	9.86	265.66
8.27931	0.922	8.24777	-0.058	9.9	270.91
8.31256	0.884	8.28103	-0.055	9.94	274.05
8.34581	0.913	8.31429	-0.055	9.98	275.84
8.37906	0.839	8.34755	-0.074	10.02	276.17
8.41231	0.827	8.3808	-0.056	10.06	276.22
8.44556	0.83	8.41406	-0.074	10.1	274.15
8.47881	0.836	8.44732	-0.046	10.14	270.63
8.51206	0.833	8.48057	-0.054	10.18	265.9
8.54531	0.816	8.51383	-0.051	10.22	260.4
8.57856	0.809	8.54709	-0.081	10.26	253.63
8.61181	0.827	8.58035	-0.053	10.3	246.35
8.64506	0.807	8.6136	-0.06	10.34	238.53
8.67831	0.754	8.64686	-0.075	10.38	230.35
8.71156	0.729	8.68012	-0.038	10.42	222.14
8.74481	0.75	8.71337	-0.049	10.46	213.96
8.77806	0.741	8.74663	-0.052	10.5	205.29
8.81131	0.715	8.77989	-0.043	10.54	197.32
8.84456	0.679	8.81315	-0.034	10.58	194.11
8.87782	0.669	8.8464	-0.031	10.62	187.07
8.91107	0.707	8.87966	-0.041	10.66	180.61
8.94432	0.705	8.91292	-0.059	10.7	174.02
8.97757	0.72	8.94617	-0.045	10.74	167.92
9.01082	0.663	8.97943	-0.016	10.78	162.32
9.04407	0.68	9.01269	-0.017	10.82	157.05
9.07732	0.687	9.04595	-0.035	10.86	152.3
9.11057	0.674	9.0792	-0.037	10.9	147.82
9.14382	0.66	9.11246	-0.047	10.94	143.55
9.17707	0.611	9.14572	-0.032	10.98	139.58
9.21032	0.612	9.17897	-0.014	11.02	135.79
9.24357	0.591	9.21223	-0.007	11.06	132.14
9.27682	0.536	9.24549	-0.017	11.1	128.69
9.31007	0.578	9.27875	-0.008	11.14	127.03
9.34332	0.561	9.312	-0.027	11.18	123.77
9.37657	0.554	9.34526	0.003	11.22	120.78
9.40982	0.558	9.37852	0.016	11.26	117.59
9.44307	0.484	9.41177	0.012	11.3	114.47
9.47632	0.552	9.44503	0.007	11.34	111.44
9.50957	0.579	9.47829	0.011	11.38	108.43
9.54282	0.532	9.51155	-0.007	11.42	105.51
9.57607	0.488	9.5448	0.012	11.46	102.61
9.60932	0.515	9.57806	0.03	11.5	99.82
9.64257	0.503	9.61132	0.059	11.54	97.13
9.67582	0.482	9.64458	0.057	11.58	94.61
9.70907	0.451	9.67783	0.046	11.62	92.2
9.74232	0.5	9.71109	0.057	11.66	89.57
9.77557	0.447	9.74435	0.082	11.7	89.25
9.80882	0.415	9.7776	0.067	11.74	87.16
9.84207	0.433	9.81086	0.102	11.78	85.68
9.87532	0.423	9.84412	0.114	11.82	84.37
9.90857	0.4	9.87738	0.09	11.86	83.39
9.94182	0.416	9.91063	0.089	11.9	82.78
9.97507	0.402	9.94389	0.1	11.94	82.65
10.0083	0.384	9.97715	0.097	11.98	82.92
10.0416	0.377	10.0104	0.092	12.02	83.77
10.0748	0.386	10.0437	0.057	12.06	85.03
10.1081	0.349	10.0769	0.068	12.1	86.85
10.1413	0.36	10.1102	0.064	12.14	89.21
10.1746	0.365	10.1434	0.062	12.18	92.2
10.2078	0.376	10.1767	0.059	12.22	96.57
10.2411	0.353	10.2099	0.064	12.26	98.43
10.2743	0.354	10.2432	0.085	12.3	102.16
10.3076	0.345	10.2765	0.095	12.34	106.68
10.3408	0.35	10.3097	0.067	12.38	112.09
10.3741	0.325	10.343	0.067	12.42	118.07
10.4073	0.35	10.3762	0.063	12.46	124.42
10.4406	0.358	10.4095	0.067	12.5	131
10.4738	0.312	10.4427	0.058	12.54	138.18
10.5071	0.277	10.476	0.083	12.58	145.59
10.5403	0.296	10.5093	0.067	12.62	153.08
10.5736	0.34	10.5425	0.056	12.66	160.8
10.6068	0.3	10.5758	0.052	12.7	168.47
10.6401	0.291	10.609	0.031	12.74	176.25
10.6733	0.277	10.6423	0.042	12.78	185.6
10.7066	0.293	10.6755	0.033	12.82	189.02
10.7398	0.318	10.7088	0.042	12.86	195.02
10.7731	0.298	10.7421	0.045	12.9	201.51
10.8063	0.299	10.7753	0.041	12.94	207.94
10.8396	0.295	10.8086	0.046	12.98	214.03
10.8728	0.3	10.8418	0.045	13.02	219.52
10.9061	0.28	10.8751	0.048	13.06	224.27
10.9393	0.284	10.9083	0.053	13.1	228.47
10.9726	0.326	10.9416	0.04	13.14	231.8
11.0058	0.341	10.9749	0.027	13.18	234.5
11.0391	0.307	11.0081	0.075	13.22	236.38
11.0723	0.325	11.0414	0.093	13.26	237.47
11.1056	0.321	11.0746	0.084	13.3	237.79
11.1388	0.3	11.1079	0.075	13.34	236.53
11.1721	0.284	11.1411	0.076	13.38	236.15
11.2053	0.267	11.1744	0.087	13.42	235
11.2386	0.23	11.2077	0.075	13.46	233.29
11.2718	0.268	11.2409	0.07	13.5	230.42
11.3051	0.289	11.2742	0.071	13.54	226.85
11.3383	0.27	11.3074	0.079	13.58	222.71
11.3716	0.268	11.3407	0.118	13.62	218.29
11.4048	0.227	11.3739	0.111	13.66	213.08
11.4381	0.261	11.4072	0.097	13.7	207.69
11.4713	0.295	11.4405	0.122	13.73	201.87
11.5046	0.256	11.4737	0.147	13.77	195.79
11.5378	0.263	11.507	0.14	13.81	189.47
11.5711	0.317	11.5402	0.149	13.85	183.01
11.6043	0.305	11.5735	0.145	13.89	174.65
11.6376	0.273	11.6067	0.168	13.93	170.18
11.6708	0.312	11.64	0.187	13.97	165.87
11.7041	0.298	11.6733	0.208	14.01	159.66
11.7373	0.328	11.7065	0.232	14.05	153.14
11.7706	0.261	11.7398	0.234	14.09	146.35
11.8038	0.275	11.773	0.24	14.13	139.77
11.8371	0.306	11.8063	0.272	14.17	133.62
11.8703	0.307	11.8395	0.309	14.21	127.25
11.9036	0.287	11.8728	0.338	14.25	121.36
11.9368	0.275	11.9061	0.366	14.29	115.57
11.9701	0.325	11.9393	0.383	14.33	110.1
12.0033	0.29	11.9726	0.427	14.37	104.85
12.0366	0.271	12.0058	0.488	14.41	99.83
12.0698	0.277	12.0391	0.531	14.45	94.26
12.1031	0.299	12.0723	0.592	14.49	90.5
12.1363	0.33	12.1056	0.618	14.53	88.4
12.1696	0.336	12.1389	0.695	14.57	84.22
12.2028	0.33	12.1721	0.767	14.61	80.45
12.2361	0.304	12.2054	0.799	14.65	76.82
12.2693	0.293	12.2386	0.864	14.69	73.47
12.3026	0.268	12.2719	0.916	14.73	70.51
12.3358	0.292	12.3051	0.989	14.77	67.66
12.3691	0.293	12.3384	1.036	14.81	65.24
12.4023	0.302	12.3717	1.149	14.85	63.05
12.4356	0.272	12.4049	1.231	14.89	61.19
12.4688	0.291	12.4382	1.319	14.93	59.63
12.5021	0.352	12.4714	1.421	14.97	58.34
12.5353	0.327	12.5047	1.471	15.01	57.29
12.5686	0.336	12.5379	1.599	15.05	56.32
12.6018	0.347	12.5712	1.704	15.09	57.13
12.6351	0.382	12.6045	1.814	15.13	56.34
12.6683	0.366	12.6377	1.929	15.17	56.54
12.7016	0.319	12.671	2.047	15.21	57.08
12.7348	0.322	12.7042	2.144	15.25	57.94
12.7681	0.35	12.7375	2.305	15.29	59.13
12.8013	0.359	12.7707	2.463	15.33	60.77
12.8346	0.339	12.804	2.572	15.37	62.76
12.8678	0.35	12.8373	2.753	15.41	65.12
12.9011	0.264	12.8705	2.907	15.45	67.86
12.9343	0.351	12.9038	3.053	15.49	70.97
12.9676	0.362	12.937	3.242	15.53	74.43
13.0008	0.338	12.9703	3.394	15.57	78.65
13.0341	0.35	13.0035	3.582	15.61	82.67
13.0673	0.353	13.0368	3.768	15.65	85.36
13.1006	0.368	13.0701	3.965	15.69	89.25
13.1339	0.415	13.1033	4.165	15.73	93.86
13.1671	0.431	13.1366	4.401	15.77	98.84
13.2004	0.412	13.1698	4.634	15.81	103.98
13.2336	0.484	13.2031	4.874	15.85	109.18
13.2668	0.464	13.2363	5.1	15.89	114.52
13.3001	0.495	13.2696	5.358	15.93	119.82
13.3333	0.54	13.3029	5.601	15.97	125.08
13.3666	0.542	13.3361	5.909	16.01	130.14
13.3999	0.55	13.3694	6.195	16.05	135.02
13.4331	0.549	13.4026	6.509	16.09	139.73
13.4664	0.571	13.4359	6.861	16.13	144.48
13.4996	0.58	13.4691	7.203	16.17	149.29
13.5328	0.661	13.5024	7.557	16.21	150.61
13.5661	0.642	13.5357	7.958	16.25	153.89
13.5993	0.671	13.5689	8.337	16.29	156.72
13.6326	0.692	13.6022	8.74	16.33	159.27
13.6659	0.7	13.6354	9.123	16.37	161.3
13.6991	0.797	13.6687	9.588	16.41	162.75
13.7324	0.829	13.7019	10.086	16.45	163.71
13.7656	0.894	13.7352	10.599	16.49	164.1
13.7988	0.896	13.7685	11.12	16.53	163.97
13.8321	0.942	13.8017	11.606	16.57	163.27
13.8653	1.007	13.835	12.121	16.61	162.1
13.8986	1.07	13.8682	12.676	16.65	160.47
13.9319	1.137	13.9015	13.233	16.69	158.15
13.9651	1.186	13.9347	13.808	16.73	154.14
13.9984	1.244	13.968	14.423	16.77	154.24
14.0316	1.328	14.0013	15.039	16.81	151.16
14.0648	1.38	14.0345	15.667	16.85	147.85
14.0981	1.472	14.0678	16.285	16.89	144.2
14.1313	1.553	14.101	16.933	16.93	140.24
14.1646	1.583	14.1343	17.575	16.97	136.17
14.1979	1.695	14.1675	18.188	17.01	132.14
14.2311	1.8	14.2008	18.801	17.05	127.8
14.2644	1.913	14.2341	19.496	17.09	123.59
14.2976	2.029	14.2673	20.204	17.13	119.47
14.3309	2.131	14.3006	20.912	17.17	115.36
14.3641	2.232	14.3338	21.565	17.21	111.42
14.3974	2.411	14.3671	22.225	17.25	107.49
14.4306	2.568	14.4003	22.914	17.29	101.85
14.4639	2.689	14.4336	23.551	17.33	102.33
14.4971	2.839	14.4669	24.183	17.37	99.36
14.5304	3.043	14.5001	24.817	17.41	96.77
14.5636	3.213	14.5334	25.499	17.45	94.52
14.5969	3.389	14.5666	26.107	17.49	92.65
14.6301	3.628	14.5999	26.702	17.53	91.32
14.6634	3.788	14.6331	27.322	17.57	90.66
14.6966	4.031	14.6664	27.986	17.61	90.3
14.7299	4.362	14.6997	28.6	17.65	90.91
14.7631	4.595	14.7329	29.231	17.69	91.85
14.7964	4.87	14.7662	29.841	17.73	93.4
14.8296	5.156	14.7994	30.549	17.77	95.6
14.8629	5.537	14.8327	31.336	17.81	98.55
14.8961	5.864	14.8659	32.091	17.85	103.09
14.9294	6.273	14.8992	32.896	17.89	105.21
14.9626	6.619	14.9325	33.735	17.93	109.11
14.9959	7.008	14.9657	34.659	17.97	113.79
15.0291	7.497	14.999	35.621	18.01	119.38
15.0624	7.927	15.0322	36.684	18.05	125.56
15.0956	8.35	15.0655	37.784	18.09	132.23
15.1289	8.84	15.0987	39.12	18.13	138.94
15.1621	9.418	15.132	40.507	18.17	146.47
15.1954	10.002	15.1653	42.037	18.21	153.97
15.2286	10.546	15.1985	43.646	18.25	161.61
15.2619	11.187	15.2318	45.439	18.29	169.21
15.2951	11.801	15.265	47.37	18.33	176.76
15.3284	12.454	15.2983	49.358	18.37	184.15
15.3616	13.183	15.3315	51.677	18.41	194.63
15.3949	13.864	15.3648	54.232	18.45	197.11
15.4281	14.58	15.3981	57.048	18.49	201.65
15.4614	15.407	15.4313	59.968	18.53	207.22
15.4946	16.264	15.4646	63.022	18.57	212.29
15.5279	17.048	15.4978	66.288	18.61	216.93
15.5611	17.895	15.5311	69.823	18.65	220.76
15.5944	18.753	15.5643	73.372	18.69	223.54
15.6276	19.625	15.5976	77.129	18.73	225.88
15.6609	20.476	15.6309	81.306	18.77	227.02
15.6941	21.386	15.6641	85.526	18.81	227.42
15.7274	22.337	15.6974	89.885	18.85	226.96
15.7606	23.294	15.7306	94.249	18.89	225.69
15.7939	24.181	15.7639	98.73	18.93	223.55
15.8271	25.027	15.7971	103.288	18.97	219.67
15.8604	25.9	15.8304	107.855	19.01	217.33
15.8936	26.752	15.8637	111.869	19.05	214.38
15.9269	27.586	15.8969	116.659	19.09	210.25
15.9601	28.348	15.9302	121.337	19.13	205.11
15.9934	29.159	15.9634	125.994	19.17	199.43
16.0266	29.928	15.9967	130.223	19.2	193.23
16.0599	30.663	16.0299	134.238	19.24	187.1
16.0931	31.32	16.0632	138.17	19.28	180.12
16.1264	31.912	16.0965	141.896	19.32	173.24
16.1596	32.489	16.1297	145.005	19.36	166.05
16.1929	33.048	16.163	148.082	19.4	158.91
16.2261	33.449	16.1962	151.024	19.44	151.65
16.2594	33.807	16.2295	153.513	19.48	144.32
16.2926	34.225	16.2627	155.59	19.52	134.13
16.3259	34.514	16.296	157.3	19.56	128.94
16.3591	34.804	16.3293	158.639	19.6	125.3
16.3924	35.03	16.3625	159.688	19.64	119.21
16.4256	35.219	16.3958	160.271	19.68	112.74
16.4589	35.346	16.429	160.317	19.72	106.28
16.4921	35.408	16.4623	160.274	19.76	99.92
16.5254	35.479	16.4955	159.713	19.8	94.07
16.5586	35.474	16.5288	158.797	19.84	88.24
16.5919	35.466	16.5621	157.508	19.88	82.96
16.6251	35.423	16.5953	155.912	19.92	77.85
16.6584	35.314	16.6286	154.012	19.96	73.13
16.6916	35.163	16.6618	151.702	20	68.73
16.7249	34.962	16.6951	149.268	20.04	64.58
16.7581	34.76	16.7283	146.49	20.08	59.38
16.7914	34.454	16.7616	143.443	20.12	55.63
16.8246	34.199	16.7949	140.055	20.16	55.71
16.8579	33.85	16.8281	136.578	20.2	52.57
16.8911	33.531	16.8614	132.925	20.24	49.99
16.9244	33.16	16.8946	129.174	20.28	47.69
16.9576	32.835	16.9279	125.208	20.32	45.59
16.9909	32.432	16.9611	121.196	20.36	43.95
17.0241	31.994	16.9944	117.361	20.4	42.48
17.0574	31.571	17.0277	112.999	20.44	41.38
17.0906	31.145	17.0609	108.494	20.48	40.45
17.1239	30.642	17.0942	103.949	20.52	39.8
17.1571	30.229	17.1274	99.614	20.56	39.4
17.1904	29.69	17.1607	95.282	20.6	39.21
17.2236	29.162	17.1939	90.909	20.64	38.94
17.2569	28.651	17.2272	86.522	20.68	37.62
17.2901	28.111	17.2605	82.57	20.72	41.22
17.3234	27.566	17.2937	78.291	20.76	40.35
17.3566	27.102	17.327	74.123	20.8	41.06
17.3899	26.588	17.3602	70.043	20.84	42.04
17.4231	26.055	17.3935	66.105	20.88	43.21
17.4564	25.509	17.4267	62.231	20.92	44.67
17.4896	24.972	17.46	58.519	20.96	46.39
17.5229	24.475	17.4933	54.906	21	48.18
17.5561	23.91	17.5265	51.516	21.04	50.34
17.5894	23.357	17.5598	48.436	21.08	52.9
17.6226	22.81	17.593	45.161	21.12	55.71
17.6559	22.286	17.6263	41.975	21.16	58.89
17.6891	21.797	17.6595	38.884	21.2	62.61
17.7224	21.225	17.6928	36.111	21.24	65.23
17.7556	20.679	17.7261	33.519	21.28	70.84
17.7889	20.218	17.7593	30.998	21.32	74.09
17.8221	19.692	17.7926	28.607	21.36	79.05
17.8554	19.138	17.8258	26.501	21.4	84.77
17.8886	18.672	17.8591	24.398	21.44	90.99
17.9219	18.255	17.8923	22.441	21.48	97.73
17.9551	17.712	17.9256	20.561	21.52	105.02
17.9884	17.258	17.9589	18.847	21.56	112.75
18.0216	16.796	17.9921	17.307	21.6	121.09
18.0549	16.338	18.0254	15.856	21.64	129.69
18.0881	15.892	18.0586	14.52	21.68	138.67
18.1214	15.486	18.0919	13.266	21.72	147.95
18.1546	15.051	18.1251	12.187	21.76	158
18.1879	14.639	18.1584	11.099	21.8	170.73
18.2211	14.239	18.1917	10.083	21.84	172.59
18.2544	13.856	18.2249	9.163	21.88	181.93
18.2876	13.509	18.2582	8.404	21.92	190.94
18.3209	13.095	18.2914	7.646	21.96	199.57
18.3541	12.71	18.3247	6.938	22	207.83
18.3874	12.356	18.3579	6.324	22.04	215.22
18.4206	12.003	18.3912	5.816	22.08	221.51
18.4539	11.662	18.4245	5.311	22.12	227.37
18.4871	11.33	18.4577	4.833	22.16	232.02
18.5204	11.015	18.491	4.396	22.2	235.56
18.5536	10.717	18.5242	4.032	22.24	237.93
18.5869	10.399	18.5575	3.706	22.28	239.32
18.6201	10.072	18.5907	3.396	22.32	239.72
18.6534	9.823	18.624	3.094	22.36	241.24
18.6866	9.555	18.6573	2.847	22.4	237.64
18.7199	9.265	18.6905	2.616	22.44	235.87
18.7531	9.05	18.7238	2.396	22.48	233.25
18.7864	8.801	18.757	2.207	22.52	229.48
18.8196	8.501	18.7903	2.034	22.56	224.26
18.8529	8.302	18.8235	1.871	22.6	219.1
18.8861	8.094	18.8568	1.733	22.64	214.03
18.9194	7.875	18.8901	1.609	22.68	208.64
18.9526	7.668	18.9233	1.499	22.72	202.89
18.9859	7.479	18.9566	1.399	22.76	197.17
19.0191	7.252	18.9898	1.31	22.8	191.5
19.0524	7.09	19.0231	1.212	22.84	185.61
19.0856	6.912	19.0563	1.13	22.88	179.54
19.1189	6.713	19.0896	1.072	22.92	170.59
19.1521	6.567	19.1229	1.003	22.96	168.16
19.1854	6.386	19.1561	0.93	23	163.59
19.2186	6.245	19.1894	0.862	23.04	159.03
19.2519	6.093	19.2226	0.807	23.08	153.33
19.2851	5.956	19.2559	0.747	23.12	147.55
19.3184	5.806	19.2892	0.708	23.16	141.81
19.3516	5.689	19.3224	0.658	23.2	136.36
19.3849	5.532	19.3557	0.618	23.24	130.85
19.4181	5.435	19.3889	0.578	23.28	125.13
19.4514	5.32	19.4222	0.543	23.32	119.6
19.4846	5.174	19.4554	0.534	23.36	114.06
19.5179	5.022	19.4887	0.473	23.4	108.57
19.5511	4.937	19.522	0.44	23.44	103.04
19.5844	4.849	19.5552	0.43	23.48	94.45
19.6176	4.728	19.5885	0.405	23.52	92.15
19.6509	4.64	19.6217	0.408	23.56	87.78
19.6841	4.507	19.655	0.376	23.6	84.05
19.7174	4.419	19.6882	0.37	23.64	78.99
19.7506	4.343	19.7215	0.361	23.68	73.83
19.7839	4.215	19.7548	0.337	23.72	68.54
19.8172	4.141	19.788	0.331	23.76	63.53
19.8504	4.047	19.8213	0.313	23.8	58.52
19.8836	3.995	19.8545	0.317	23.84	53.56
19.9169	3.915	19.8878	0.304	23.88	48.92
19.9502	3.868	19.921	0.264	23.92	44.37
19.9834	3.812	19.9543	0.287	23.96	39.93
20.0166	3.671	19.9876	0.291	24	35.78
20.0499	3.624	20.0208	0.276	24.04	30.54
20.0831	3.569	20.0541	0.291	24.08	28.15
20.1164	3.483	20.0873	0.298	24.12	25.26
20.1497	3.472	20.1206	0.273	24.16	22.95
20.1829	3.389	20.1538	0.289	24.2	19.96
20.2161	3.308	20.1871	0.306	24.24	17.24
20.2494	3.273	20.2204	0.304	24.28	14.78
20.2827	3.261	20.2536	0.297	24.32	12.57
20.3159	3.176	20.2869	0.298	24.36	10.6
20.3492	3.09	20.3201	0.32	24.4	8.81
20.3824	3.078	20.3534	0.305	24.44	7.27
20.4156	3.007	20.3866	0.337	24.48	5.93
20.4489	2.922	20.4199	0.337	24.52	4.77
20.4822	2.913	20.4532	0.336	24.56	3.71
20.5154	2.866	20.4864	0.346	24.6	2.62
20.5486	2.82	20.5197	0.338	24.64	2.11
20.5819	2.821	20.5529	0.337	24.68	1.56
20.6151	2.78	20.5862	0.35	24.71	1.13
20.6484	2.704	20.6194	0.375	24.75	0.63
20.6817	2.678	20.6527	0.377	24.79	0.21
20.7149	2.679	20.686	0.365	24.83	-0.12
20.7481	2.638	20.7192	0.391	24.87	-0.4
20.7814	2.638	20.7525	0.351	24.91	-0.64
20.8147	2.621	20.7857	0.393	24.95	-0.83
20.8479	2.605	20.819	0.385	24.99	-0.98
20.8812	2.561	20.8522	0.366	25.03	-1.11
20.9144	2.552	20.8855	0.378	25.07	-1.19
20.9476	2.516	20.9188	0.43	25.11	-1.27
20.9809	2.521	20.952	0.42	25.15	-1.37
21.0142	2.498	20.9853	0.401	25.19	-1.41
21.0474	2.501	21.0185	0.43	25.23	-1.4
21.0806	2.451	21.0518	0.41	25.27	-1.42
21.1139	2.41	21.085	0.434	25.31	-1.43
21.1472	2.382	21.1183	0.436	25.35	-1.44
21.1804	2.366	21.1516	0.435	25.39	-1.43
21.2137	2.32	21.1848	0.444	25.43	-1.37
21.2469	2.267	21.2181	0.464	25.47	-1.37
21.2802	2.248	21.2513	0.477	25.51	-1.31
21.3134	2.246	21.2846	0.461	25.55	-1.29
21.3467	2.254	21.3178	0.455	25.59	-1.26
21.3799	2.261	21.3511	0.461	25.63	-1.21
21.4132	2.207	21.3844	0.481	25.67	-1.15
21.4464	2.157	21.4176	0.485	25.71	-1.09
21.4797	2.157	21.4509	0.49	25.75	-1.04
21.5129	2.126	21.4841	0.494	25.79	-1.01
21.5462	2.123	21.5174	0.507	25.83	-0.96
21.5794	2.095	21.5506	0.483	25.87	-0.89
21.6127	2.035	21.5839	0.501	25.91	-0.82
21.6459	2.023	21.6172	0.513	25.95	-0.74
21.6792	2.002	21.6504	0.497	25.99	-0.69
21.7124	1.99	21.6837	0.483	26.03	-0.65
21.7457	1.98	21.7169	0.482	26.07	-0.62
21.7789	1.964	21.7502	0.501	26.11	-0.56
21.8122	1.968	21.7834	0.502	26.15	-0.52
21.8454	1.932	21.8167	0.468	26.19	-0.51
21.8787	1.909	21.85	0.473	26.23	-0.5
21.9119	1.904	21.8832	0.482	26.27	-0.49
21.9452	1.863	21.9165	0.459	26.31	-0.43
21.9784	1.825	21.9497	0.464	26.35	-0.53
22.0117	1.843	21.983	0.452	26.39	-0.51
22.0449	1.841	22.0162	0.465	26.43	-0.57
22.0782	1.802	22.0495	0.423	26.47	-0.65
22.1114	1.793	22.0828	0.39	26.51	-0.69
22.1447	1.802	22.116	0.393	26.55	-0.77
22.1779	1.78	22.1493	0.41	26.59	-0.85
22.2112	1.781	22.1825	0.415	26.63	-0.93
22.2444	1.762	22.2158	0.404	26.67	-1.05
22.2777	1.751	22.249	0.393	26.71	-1.14
22.3109	1.763	22.2823	0.44	26.75	-1.22
22.3442	1.742	22.3156	0.436	26.79	-1.35
22.3774	1.723	22.3488	0.428	26.83	-1.45
22.4107	1.726	22.3821	0.441	26.87	-1.55
22.4439	1.728	22.4153	0.435	26.91	-1.67
22.4772	1.692	22.4486	0.447	26.95	-1.74
22.5104	1.681	22.4818	0.44	26.99	-1.87
22.5437	1.718	22.5151	0.449	27.03	-2.02
22.5769	1.707	22.5484	0.468	27.07	-2.15
22.6102	1.689	22.5816	0.464	27.11	-2.26
22.6434	1.674	22.6149	0.45	27.15	-2.39
22.6767	1.706	22.6481	0.47	27.19	-2.5
22.7099	1.699	22.6814	0.477	27.23	-2.58
22.7432	1.682	22.7146	0.442	27.27	-2.69
22.7764	1.686	22.7479	0.438	27.31	-2.81
22.8097	1.703	22.7812	0.408	27.35	-2.93
22.8429	1.665	22.8144	0.421	27.39	-3.02
22.8762	1.65	22.8477	0.415	27.43	-3.13
22.9094	1.691	22.8809	0.391	27.47	-3.23
22.9427	1.682	22.9142	0.401	27.51	-3.28
22.9759	1.706	22.9474	0.397	27.55	-3.37
23.0092	1.675	22.9807	0.386	27.59	-3.46
23.0424	1.684	23.014	0.368	27.63	-3.54
23.0757	1.625	23.0472	0.393	27.67	-3.63
23.1089	1.644	23.0805	0.383	27.71	-3.71
23.1422	1.635	23.1137	0.385	27.75	-3.81
23.1754	1.633	23.147	0.385	27.79	-3.91
23.2087	1.633	23.1802	0.404	27.83	-3.98
23.2419	1.601	23.2135	0.404	27.87	-4.03
23.2752	1.572	23.2468	0.403	27.91	-4.09
23.3084	1.579	23.28	0.382	27.95	-4.21
23.3417	1.593	23.3133	0.4	27.99	-4.33
23.3749	1.594	23.3465	0.397	28.03	-4.36
23.4082	1.55	23.3798	0.38	28.07	-4.39
23.4414	1.519	23.413	0.403	28.11	-4.44
23.4747	1.529	23.4463	0.406	28.15	-4.53
23.5079	1.5	23.4796	0.415	28.19	-4.61
23.5412	1.503	23.5128	0.424	28.23	-4.67
23.5744	1.481	23.5461	0.42	28.27	-4.73
23.6077	1.455	23.5793	0.426	28.31	-4.76
23.6409	1.418	23.6126	0.437	28.35	-4.82
23.6742	1.426	23.6458	0.433	28.39	-4.88
23.7074	1.447	23.6791	0.435	28.43	-4.95
23.7407	1.361	23.7124	0.45	28.47	-5.01
23.7739	1.375	23.7456	0.428	28.51	-5.06
23.8072	1.356	23.7789	0.462	28.55	-5.12
23.8404	1.282	23.8121	0.479	28.59	-5.14
23.8737	1.266	23.8454	0.493	28.63	-5.16
23.9069	1.277	23.8786	0.462	28.67	-5.19
23.9402	1.242	23.9119	0.493	28.71	-5.25
23.9734	1.206	23.9452	0.496	28.75	-5.29
24.0067	1.183	23.9784	0.499	28.79	-5.29
24.0399	1.207	24.0117	0.52	28.83	-5.33
24.0732	1.188	24.0449	0.533	28.87	-5.34
24.1064	1.149	24.0782	0.526	28.91	-5.36
24.1397	1.108	24.1114	0.538	28.95	-5.38
24.1729	1.107	24.1447	0.538	28.99	-5.4
24.2062	1.077	24.178	0.501	29.03	-5.43
24.2394	1.083	24.2112	0.523	29.07	-5.46
24.2727	1.033	24.2445	0.536	29.11	-5.48
24.3059	1.043	24.2777	0.545	29.15	-5.44
24.3392	0.986	24.311	0.53	29.19	-5.48
24.3724	0.959	24.3442	0.524	29.23	-5.48
24.4057	0.952	24.3775	0.508	29.27	-5.49
24.4389	1.002	24.4108	0.472	29.31	-5.48
24.4722	1.014	24.444	0.468	29.35	-5.5
24.5054	0.957	24.4773	0.439	29.39	-5.51
24.5387	0.962	24.5105	0.443	29.43	-5.5
24.5719	0.95	24.5438	0.451	29.47	-5.51
24.6052	0.916	24.577	0.465	29.51	-5.5
24.6384	0.919	24.6103	0.438	29.55	-5.54
24.6717	0.943	24.6436	0.418	29.59	-5.52
24.7049	0.894	24.6768	0.4	29.63	-5.52
24.7382	0.916	24.7101	0.392	29.67	-5.52
24.7714	0.909	24.7433	0.404	29.71	-5.56
24.8047	0.88	24.7766	0.386	29.75	-5.56
24.8379	0.894	24.8098	0.377	29.79	-5.56
24.8712	0.875	24.8431	0.381	29.83	-5.57
24.9044	0.879	24.8764	0.361	29.87	-5.56
24.9377	0.888	24.9096	0.355	29.91	-5.55
24.9709	0.892	24.9429	0.334	29.95	-5.55
25.0042	0.897	24.9761	0.324	29.99	-5.56
25.0374	0.877	25.0094	0.285	30.03	-5.52
25.0707	0.829	25.0426	0.296	30.07	-5.54
25.1039	0.865	25.0759	0.305	30.11	-5.53
25.1372	0.844	25.1092	0.276	30.15	-5.53
25.1704	0.807	25.1424	0.247	30.18	-5.52
25.2037	0.77	25.1757	0.235	30.22	-5.54
25.2369	0.75	25.2089	0.235	30.26	-5.53
25.2702	0.786	25.2422	0.226	30.3	-5.52
25.3034	0.828	25.2754	0.218	30.34	-5.52
25.3367	0.827	25.3087	0.217	30.38	-5.48
25.3699	0.784	25.342	0.179	30.42	-5.5
25.4032	0.756	25.3752	0.161	30.46	-5.5
25.4364	0.751	25.4085	0.144	30.5	-5.51
25.4697	0.715	25.4417	0.137	30.54	-5.51
25.5029	0.687	25.475	0.147	30.58	-5.5
25.5362	0.716	25.5082	0.138	30.62	-5.5
25.5694	0.749	25.5415	0.131	30.66	-5.49
25.6027	0.7	25.5748	0.109	30.7	-5.5
25.6359	0.732	25.608	0.11	30.74	-5.5
25.6692	0.739	25.6413	0.091	30.78	-5.5
25.7024	0.74	25.6745	0.091	30.82	-5.52
25.7357	0.705	25.7078	0.078	30.86	-5.51
25.7689	0.716	25.741	0.068	30.9	-5.48
25.8022	0.715	25.7743	0.07	30.94	-5.46
25.8354	0.677	25.8076	0.06	30.98	-5.5
25.8687	0.645	25.8408	0.054	31.02	-5.48
25.9019	0.644	25.8741	0.037	31.06	-5.48
25.9352	0.675	25.9073	0.02	31.1	-5.5
25.9684	0.683	25.9406	0.04	31.14	-5.49
26.0017	0.671	25.9738	0.018	31.18	-5.49
26.0349	0.676	26.0071	0.012	31.22	-5.53
26.0682	0.691	26.0404	-0.009	31.26	-5.51
26.1014	0.728	26.0736	-0.032	31.3	-5.54
26.1347	0.686	26.1069	-0.02	31.34	-5.54
26.1679	0.703	26.1401	-0.004	31.38	-5.51
26.2012	0.677	26.1734	-0.028	31.42	-5.53
26.2344	0.698	26.2066	-0.037	31.46	-5.51
26.2677	0.665	26.2399	-0.031	31.5	-5.55
26.3009	0.637	26.2732	-0.013	31.54	-5.52
26.3342	0.637	26.3064	-0.033	31.58	-5.54
26.3674	0.644	26.3397	-0.075	31.62	-5.54
26.4007	0.69	26.3729	-0.056	31.66	-5.54
26.4339	0.629	26.4062	-0.035	31.7	-5.58
26.4672	0.621	26.4394	-0.062	31.74	-5.6
26.5004	0.598	26.4727	-0.065	31.78	-5.58
26.5337	0.628	26.506	-0.06	31.82	-5.61
26.5669	0.635	26.5392	-0.079	31.86	-5.63
26.6002	0.545	26.5725	-0.076	31.9	-5.62
26.6334	0.557	26.6057	-0.061	31.94	-5.63
26.6667	0.637	26.639	-0.08	31.98	-5.62
26.7	0.622	26.6722	-0.097	32.02	-5.65
26.7332	0.58	26.7055	-0.086	32.06	-5.67
26.7664	0.612	26.7388	-0.079	32.1	-5.68
26.7997	0.605	26.772	-0.075	32.14	-5.7
26.833	0.61	26.8053	-0.066	32.18	-5.71
26.8662	0.592	26.8385	-0.082	32.22	-5.71
26.8995	0.604	26.8718	-0.077	32.26	-5.73
26.9327	0.611	26.905	-0.082	32.3	-5.73
26.9659	0.595	26.9383	-0.105	32.34	-5.74
26.9992	0.592	26.9716	-0.102	32.38	-5.75
27.0325	0.585	27.0048	-0.096	32.42	-5.77
27.0657	0.543	27.0381	-0.095	32.46	-5.79
27.0989	0.58	27.0713	-0.101	32.5	-5.8
27.1322	0.59	27.1046	-0.112	32.54	-5.79
27.1654	0.566	27.1378	-0.092	32.58	-5.8
27.1987	0.575	27.1711	-0.108	32.62	-5.81
27.232	0.608	27.2044	-0.126	32.66	-5.82
27.2652	0.591	27.2376	-0.112	32.7	-5.81
27.2984	0.619	27.2709	-0.109	32.74	-5.84
27.3317	0.587	27.3041	-0.107	32.78	-5.83
27.365	0.57	27.3374	-0.11	32.82	-5.84
27.3982	0.587	27.3706	-0.099	32.86	-5.87
27.4315	0.59	27.4039	-0.113	32.9	-5.88
27.4647	0.63	27.4372	-0.107	32.94	-5.9
27.4979	0.588	27.4704	-0.123	32.98	-5.9
27.5312	0.535	27.5037	-0.142	33.02	-5.91
27.5645	0.565	27.5369	-0.141	33.06	-5.93
27.5977	0.558	27.5702	-0.128	33.1	-5.91
27.6309	0.532	27.6034	-0.142	33.14	-5.91
27.6642	0.58	27.6367	-0.161	33.18	-5.93
27.6974	0.564	27.67	-0.141	33.22	-5.95
27.7307	0.546	27.7032	-0.144	33.26	-5.95
27.764	0.589	27.7365	-0.107	33.3	-5.99
27.7972	0.579	27.7697	-0.109	33.34	-5.97
27.8304	0.537	27.803	-0.119	33.38	-5.97
27.8637	0.552	27.8362	-0.124	33.42	-5.96
27.897	0.59	27.8695	-0.12	33.46	-6.01
27.9302	0.579	27.9028	-0.129	33.5	-5.98
27.9635	0.562	27.936	-0.125	33.54	-5.99
27.9967	0.593	27.9693	-0.127	33.58	-6.01
	0.608	28.0025	-0.135	33.62	-6.03
	0.579	28.0358	-0.142	33.66	-6.04
	0.538	28.069	-0.128	33.7	-6.01
	0.555	28.1023	-0.131	33.74	-6.01
	0.569	28.1356	-0.098	33.78	-6.04
	0.581	28.1688	-0.124	33.82	-6.04
	0.598	28.2021	-0.126	33.86	-6.06
	0.602	28.2353	-0.136	33.9	-6.05
	0.648	28.2686	-0.152	33.94	-6.03
	0.616	28.3018	-0.13	33.98	-6.05
	0.594	28.3351	-0.134	34.02	-6.04
	0.614	28.3684	-0.148	34.06	-6.06
	0.581	28.4016	-0.136	34.1	-6.08
	0.648	28.4349	-0.127	34.14	-6.1
	0.64	28.4681	-0.125	34.18	-6.13
	0.605	28.5014	-0.152	34.22	-6.12
	0.617	28.5346	-0.151	34.26	-6.12
	0.691	28.5679	-0.151	34.3	-6.12
	0.696	28.6012	-0.138	34.34	-6.13
	0.633	28.6344	-0.135	34.38	-6.13
	0.649	28.6677	-0.158	34.42	-6.1
	0.682	28.7009	-0.169	34.46	-6.12
	0.695	28.7342	-0.149	34.5	-6.14
	0.739	28.7674	-0.163	34.54	-6.14
	0.688	28.8007	-0.154	34.58	-6.11
	0.677	28.834	-0.182	34.62	-6.13
	0.695	28.8672	-0.158	34.66	-6.12
	0.661	28.9005	-0.162	34.7	-6.14
	0.661	28.9337	-0.167	34.74	-6.14
	0.673	28.967	-0.159	34.78	-6.15
	0.687	29.0002	-0.181	34.82	-6.13
	0.682	29.0335	-0.194	34.86	-6.16
	0.621	29.0668	-0.181	34.9	-6.14
	0.66	29.1	-0.171	34.94	-6.17
	0.648	29.1333	-0.21	34.98	-6.18
	0.628	29.1665	-0.214	35.02	-6.21
	0.637	29.1998	-0.178	35.06	-6.19
	0.647	29.233	-0.212	35.1	-6.2
	0.61	29.2663	-0.228	35.14	-6.21
	0.639	29.2996	-0.212	35.18	-6.24
	0.648	29.3328	-0.226	35.22	-6.22
	0.644	29.3661	-0.196	35.26	-6.2
	0.633	29.3993	-0.219	35.3	-6.21
	0.612	29.4326	-0.224	35.34	-6.2
	0.587	29.4658	-0.207	35.38	-6.19
	0.558	29.4991	-0.24	35.42	-6.2
	0.571	29.5324	-0.232	35.46	-6.23
	0.612	29.5656	-0.205	35.5	-6.23
	0.621	29.5989	-0.184	35.54	-6.23
	0.625	29.6321	-0.192	35.58	-6.21
	0.611	29.6654	-0.195	35.62	-6.23
	0.641	29.6986	-0.224	35.66	-6.23
	0.62	29.7319	-0.204	35.69	-6.26
	0.611	29.7652	-0.188	35.73	-6.26
	0.658	29.7984	-0.185	35.77	-6.26
	0.635	29.8317	-0.183	35.81	-6.26
	0.583	29.8649	-0.175	35.85	-6.25
	0.613	29.8982	-0.164	35.89	-6.25
	0.648	29.9314	-0.148	35.93	-6.27
	0.608	29.9647	-0.122	35.97	-6.28
	0.618	29.998	-0.068	36.01	-6.27
	0.599	30.0312	-0.019	36.05	-6.27
	0.582	30.0645	0.022	36.09	-6.29
	0.614	30.0977	0.079	36.13	-6.27
	0.603	30.131	0.103	36.17	-6.3
	0.623	30.1642	0.138	36.21	-6.27
	0.606	30.1975	0.18	36.25	-6.31
	0.639	30.2308	0.192	36.29	-6.31
	0.591	30.264	0.203	36.33	-6.28
	0.591	30.2973	0.245	36.37	-6.31
	0.58	30.3305	0.269	36.41	-6.31
	0.621	30.3638	0.261	36.45	-6.3
	0.563	30.397	0.236	36.49	-6.29
	0.577	30.4303	0.228	36.53	-6.32
	0.615	30.4636	0.221	36.57	-6.29
	0.61	30.4968	0.186
	0.592	30.5301	0.175
	0.58
	0.581
	0.585

## Sheet: Figure 2
Figure 2A					Figure 2B												Figure 2C
X	Y	Y			X	Y	X	Y	X	Y	X	Y	X	Y				SARS-CoVSUD-NM	SARS-CoV-2 SUD-NM	SARS-CoV-2 SUD-NM-CC			SARS-CoV SUD-NM	SARS-CoV-2 SUD-NM	SARS-CoV-2 SUD-NM-CC
Temperature	SARS-CoV SUD-Core	SARS-CoV-2 SUD-Core			SARS-CoV SUD-Core + Paip 1M		SARS-CoV SUD-Core		Paip 1M		SARS-CoV-2 SUD-Core + Paip 1M		SARS-CoV-2 SUD-Core
4	3671.14	3216.24			Vomule(mL)	mAU	Vomule(mL)	mAU	Vomule(mL)	mAU	Vomule(mL)	mAU	Vomule(mL)	mAU			Kd （μM）	4.4	18	7.2		Kd（nM）	17	170	5
5	3659.37	3208.82			0	0.544	0	-1.302	0	1.711	0	0.858	0	0.073
6	3647.6	3201.4			0.03992	-1.393	0.03992	0.238	0.023	0.099	0.03326	-0.669	0.03325	0.095
7	3635.82	3193.97			0.07984	-0.025	0.07983	6.62	0.047	0.18	0.06652	-1.982	0.0665	1.999
8	3624.05	3186.55			0.11976	-1.874	0.11975	27.732	0.07	7.761	0.09977	0.182	0.09975	18.542
9	3612.28	3179.13			0.15968	-2.82	0.15967	26.762	0.093	22.986	0.13303	11.656	0.133	25.479
10	3600.5	3171.71			0.1996	13.733	0.19958	23.892	0.116	29.377	0.16629	25.427	0.16625	22.399
11	3588.66	3164.79			0.23952	34.884	0.2395	21.631	0.14	27.344	0.19955	22.879	0.1995	20.387
12	3577.35	3158.35			0.27944	31.525	0.27941	19.62	0.163	24.651	0.2328	20.315	0.23275	18.782
13	3567	3152.65			0.31936	28.217	0.31933	18.103	0.186	22.986	0.26606	18.675	0.266	17.441
14	3557.29	3147.52			0.35928	25.731	0.35925	16.935	0.209	21.734	0.29932	17.298	0.29925	16.279
15	3548.08	3142.91			0.3992	23.504	0.39916	15.893	0.233	20.71	0.33258	16.188	0.3325	15.502
16	3539.88	3138.83			0.43912	21.882	0.43908	14.87	0.256	19.683	0.36584	15.262	0.36575	14.659
17	3532.31	3135.47			0.47904	20.471	0.479	13.828	0.279	18.702	0.39909	14.607	0.399	13.989
18	3525.6	3132.35			0.51896	19.197	0.51891	12.821	0.302	17.87	0.43235	14.001	0.43225	13.23
19	3520.19	3129.89			0.55888	17.982	0.55883	12.144	0.326	17.275	0.46561	13.408	0.4655	12.504
20	3516.64	3128.4			0.5988	16.746	0.59875	11.568	0.349	16.743	0.49887	12.721	0.49875	11.68
21	3515.22	3127.84			0.63872	15.583	0.63866	10.918	0.372	16.085	0.53212	12.167	0.532	11.053
22	3516.27	3128.27			0.67864	14.591	0.67858	10.349	0.395	15.566	0.56538	11.593	0.56525	10.547
23	3520.12	3130.65			0.71856	13.879	0.71849	9.963	0.419	15.085	0.59864	11.08	0.5985	10.158
24	3527.21	3135.39			0.75848	13.117	0.75841	9.517	0.442	14.525	0.6319	10.673	0.63175	9.808
25	3538.42	3143.15			0.7984	12.528	0.79833	9.206	0.465	13.976	0.66516	10.335	0.665	9.383
26	3554.7	3155.48			0.83832	12.034	0.83824	8.881	0.488	13.447	0.69841	10.024	0.69826	8.982
27	3577.93	3174.35			0.87824	11.484	0.87816	8.598	0.512	12.944	0.73167	9.815	0.73151	8.738
28	3610.04	3202.36			0.91816	11.1	0.91808	8.32	0.535	12.483	0.76493	9.456	0.76476	8.438
29	3653.2	3243.81			0.95808	10.79	0.95799	8.045	0.558	12.083	0.79819	9.245	0.79801	8.205
30	3709.09	3303.93			0.998	10.498	0.99791	7.845	0.581	11.698	0.83144	9.065	0.83126	7.984
31	3779.81	3388.83			1.03792	10.151	1.03782	7.61	0.605	11.409	0.8647	8.882	0.86451	7.831
32	3867.35	3507.32			1.07784	9.827	1.07774	7.435	0.628	11.148	0.89796	8.697	0.89776	7.675
33	3973.36	3670.69			1.11776	9.596	1.11766	7.274	0.651	10.848	0.93122	8.565	0.93101	7.493
34	4099.67	3892.13			1.15768	9.382	1.15757	7.018	0.674	10.595	0.96448	8.401	0.96426	7.212
35	4249.1	4191.65			1.1976	9.28	1.19749	7.076	0.698	10.385	0.99773	8.27	0.99751	7.118
36	4425.37	4597			1.23752	9.275	1.23741	6.872	0.721	10.13	1.03099	8.208	1.03076	6.958
37	4634.06	5137.95			1.27744	9.319	1.27732	6.578	0.744	9.896	1.06425	8.036	1.06401	6.792
38	4886.35	5835.14			1.31736	9.124	1.31724	6.428	0.767	9.748	1.09751	7.888	1.09726	6.685
39	5202.26	6685.38			1.35728	8.737	1.35716	6.25	0.791	9.615	1.13076	7.85	1.13051	6.566
40	5612.57	7645.95			1.3972	8.435	1.39707	6.193	0.814	9.469	1.16402	7.706	1.16376	6.359
41	6154.31	8637.29			1.43712	8.154	1.43699	6.128	0.837	9.275	1.19728	7.624	1.19701	6.329
42	6854.37	9559.86			1.47704	7.927	1.4769	5.998	0.86	9.102	1.23054	7.683	1.23026	6.29
43	7710.62	10320			1.51696	7.801	1.51682	5.966	0.884	8.92	1.2638	8.124	1.26351	6.091
44	8681.07	10859.4			1.55688	7.632	1.55674	5.98	0.907	8.781	1.29705	8.012	1.29676	6.01
45	9686.24	11173			1.5968	7.507	1.59665	5.895	0.93	8.648	1.33031	7.802	1.33001	5.917
46	10623.1	11299.2			1.63672	7.396	1.63657	5.823	0.954	8.445	1.36357	7.615	1.36326	5.768
47	11397.3	11296.4			1.67664	7.268	1.67649	5.808	0.977	8.351	1.39683	7.424	1.39651	5.65
48	11952.6	11222.2			1.71656	7.292	1.7164	5.725	1	8.357	1.43008	7.322	1.42976	5.592
49	12283.1	11119.7			1.75648	7.194	1.75632	5.647	1.023	8.194	1.46334	7.245	1.46301	5.502
50	12420.7	11010.1			1.7964	7.067	1.79624	5.61	1.047	8.07	1.4966	7.17	1.49626	5.524
51	12417.9	10899.2			1.83632	6.999	1.83615	5.578	1.07	7.972	1.52986	7.14	1.52951	5.401
52	12328.9	10787.7			1.87624	6.849	1.87607	5.576	1.093	7.85	1.56312	7.073	1.56276	5.357
53	12194.9	10676.9			1.91616	6.736	1.91598	5.501	1.116	7.744	1.59637	7.053	1.59601	5.338
54	12037.9	10566.5			1.95608	6.79	1.9559	5.476	1.14	7.681	1.62963	6.946	1.62926	5.349
55	11867.2	10456.3			1.996	6.649	1.99582	5.547	1.163	7.509	1.66289	6.916	1.66251	5.335
56	11689.2	10345.7			2.03592	6.695	2.03573	5.468	1.186	7.511	1.69615	6.765	1.69576	5.237
57	11507.8	10234.6			2.07584	6.63	2.07565	5.453	1.209	7.538	1.7294	6.749	1.72901	5.147
58	11325.2	10122.2			2.11576	6.677	2.11557	5.474	1.233	7.402	1.76266	6.742	1.76226	5.086
59	11143.1	10009.5			2.15568	6.616	2.15548	5.415	1.256	7.264	1.79592	6.68	1.79551	5.105
60	10964.4	9897.66			2.1956	6.58	2.1954	5.401	1.279	7.122	1.82918	6.646	1.82876	5.127
61	10789.3	9787.37			2.23552	6.566	2.23532	5.375	1.302	7.052	1.86244	6.562	1.86201	5.05
62	10617.1	9678.73			2.27544	6.579	2.27523	5.368	1.326	7.028	1.89569	6.6	1.89526	5.021
63	10446.6	9571.91			2.31536	6.533	2.31515	5.38	1.349	6.946	1.92895	6.576	1.92851	5.026
64	10277.3	9466.3			2.35528	6.559	2.35506	5.333	1.372	6.878	1.96221	6.492	1.96176	5.027
65	10107.9	9362.03			2.3952	6.452	2.39498	5.235	1.395	6.828	1.99547	6.465	1.99501	4.944
66	9937.78	9258.38			2.43512	6.417	2.4349	5.188	1.419	6.753	2.02872	6.449	2.02826	5.024
67	9767.66	9155.96			2.47504	6.415	2.47481	5.165	1.442	6.725	2.06198	6.499	2.06152	4.966
68	9597.71	9054.85			2.51496	6.399	2.51473	5.173	1.465	6.713	2.09524	6.507	2.09477	4.879
69	9428.89	8955.23			2.55488	6.272	2.55465	5.145	1.488	6.737	2.1285	6.509	2.12802	4.965
70	9260.81	8856.47			2.5948	6.313	2.59456	5.134	1.512	6.689	2.16176	6.439	2.16127	4.959
71	9093.89	8759.11			2.63472	6.223	2.63448	5.144	1.535	6.58	2.19501	6.432	2.19452	4.945
72	8927.55	8662.53			2.67464	6.237	2.67439	5.087	1.558	6.529	2.22827	6.469	2.22777	4.927
73	8762.02	8566.34			2.71456	6.188	2.71431	5.087	1.581	6.603	2.26153	6.412	2.26102	4.968
74	8596.21	8470.2			2.75448	6.164	2.75423	4.991	1.605	6.65	2.29479	6.385	2.29427	4.861
75	8430.66	8373.87			2.7944	6.198	2.79414	5.027	1.628	6.586	2.32804	6.381	2.32752	4.744
76	8265.32	8276.83			2.83432	6.235	2.83406	5.003	1.651	6.503	2.3613	6.403	2.36077	4.827
77	8100.24	8178.6			2.87424	6.204	2.87398	5.064	1.674	6.468	2.39456	6.377	2.39402	4.778
78	7935.6	8078.83			2.91416	6.217	2.91389	5.012	1.698	6.414	2.42782	6.336	2.42727	4.749
79	7772.48	7977.62			2.95408	6.245	2.95381	4.942	1.721	6.38	2.46108	6.283	2.46052	4.752
80	7610.15	7874.63			2.994	6.225	2.99373	5.02	1.744	6.35	2.49433	6.249	2.49377	4.706
81	7448.64	7769.95			3.03392	6.23	3.03364	5.003	1.767	6.3	2.52759	6.331	2.52702	4.67
82	7287.74	7663.58			3.07384	6.187	3.07356	4.953	1.791	6.282	2.56085	6.281	2.56027	4.689
83	7120.68	7555.71			3.11376	6.313	3.11347	4.91	1.814	6.228	2.59411	6.235	2.59352	4.617
84	6946.37	7445.82			3.15368	6.24	3.15339	4.965	1.837	6.229	2.62736	6.21	2.62677	4.622
85	6764.93	7334.35			3.1936	6.228	3.19331	5.025	1.861	6.257	2.66062	6.27	2.66002	4.566
86	6574.23	7220.26			3.23352	6.25	3.23322	4.921	1.884	6.185	2.69388	6.269	2.69327	4.592
87	6373.51	7104.02			3.27344	6.329	3.27314	4.889	1.907	6.13	2.72714	6.244	2.72652	4.591
88	6175.27	6985.91			3.31336	6.303	3.31306	4.868	1.93	6.195	2.7604	6.281	2.75977	4.575
89	5979.07	6866.92			3.35328	6.342	3.35297	4.834	1.954	6.239	2.79365	6.35	2.79302	4.549
90	5783.26	6747.35			3.3932	6.365	3.39289	4.912	1.977	6.161	2.82691	6.339	2.82627	4.535
91	5589.73	6629.45			3.43312	6.489	3.43281	4.894	2	6.099	2.86017	6.361	2.85952	4.559
92	5399.37	6513.72			3.47304	6.617	3.47272	4.856	2.023	6.146	2.89343	6.31	2.89277	4.54
93	5202.48	6400.9			3.51296	6.896	3.51264	4.782	2.047	6.14	2.92668	6.342	2.92602	4.502
94	5004.81	6289.15			3.55288	7.118	3.55255	4.831	2.07	6.136	2.95994	6.367	2.95927	4.515
95	4797.3	6181.85			3.5928	7.243	3.59247	4.838	2.093	6.198	2.9932	6.429	2.99252	4.573
					3.63272	7.374	3.63239	4.8	2.116	6.192	3.02646	6.389	3.02577	4.482
					3.67264	7.41	3.6723	4.848	2.14	6.146	3.05972	6.423	3.05902	4.514
					3.71256	7.436	3.71222	4.821	2.163	6.071	3.09297	6.421	3.09227	4.478
					3.75248	7.426	3.75214	4.812	2.186	6.063	3.12623	6.398	3.12552	4.51
					3.7924	7.33	3.79205	4.796	2.209	6.065	3.15949	6.382	3.15877	4.424
					3.83232	7.328	3.83197	4.853	2.233	6.104	3.19275	6.43	3.19202	4.413
					3.87224	7.3	3.87189	4.799	2.256	6.031	3.226	6.434	3.22527	4.469
					3.91216	7.309	3.9118	4.768	2.279	5.957	3.25926	6.391	3.25852	4.405
					3.95208	7.212	3.95172	4.867	2.302	5.955	3.29252	6.406	3.29177	4.459
					3.992	7.215	3.99163	4.852	2.326	5.972	3.32578	6.388	3.32502	4.418
					4.03192	7.161	4.03155	4.84	2.349	5.931	3.35904	6.428	3.35827	4.397
					4.07184	7.21	4.07147	4.828	2.372	5.961	3.39229	6.374	3.39152	4.398
					4.11176	7.192	4.11138	4.911	2.395	5.937	3.42555	6.416	3.42478	4.448
					4.15168	7.204	4.1513	4.922	2.419	5.929	3.45881	6.391	3.45803	4.372
					4.1916	7.178	4.19122	4.853	2.442	5.914	3.49207	6.431	3.49128	4.346
					4.23152	7.305	4.23113	4.88	2.465	5.864	3.52532	6.344	3.52453	4.378
					4.27144	7.377	4.27105	4.924	2.488	5.86	3.55858	6.373	3.55778	4.334
					4.31136	7.461	4.31096	5.012	2.512	5.847	3.59184	6.386	3.59103	4.322
					4.35128	7.659	4.35088	5.034	2.535	5.831	3.6251	6.431	3.62428	4.365
					4.3912	7.656	4.3908	5.004	2.558	5.837	3.65836	6.454	3.65753	4.406
					4.43112	7.78	4.43071	5.044	2.581	5.815	3.69161	6.472	3.69078	4.389
					4.47104	7.872	4.47063	5.048	2.605	5.776	3.72487	6.468	3.72403	4.381
					4.51096	7.931	4.51055	5.128	2.628	5.779	3.75813	6.467	3.75728	4.388
					4.55088	8.058	4.55046	5.17	2.651	5.797	3.79139	6.453	3.79053	4.388
					4.5908	7.983	4.59038	5.223	2.674	5.815	3.82464	6.493	3.82378	4.396
					4.63072	8.115	4.6303	5.257	2.698	5.818	3.8579	6.546	3.85703	4.381
					4.67064	8.233	4.67021	5.306	2.721	5.813	3.89116	6.516	3.89028	4.407
					4.71056	8.189	4.71013	5.326	2.744	5.832	3.92442	6.581	3.92353	4.379
					4.75048	8.248	4.75004	5.344	2.768	5.818	3.95768	6.627	3.95678	4.399
					4.7904	8.387	4.78996	5.426	2.791	5.776	3.99093	6.622	3.99003	4.438
					4.83032	8.401	4.82988	5.503	2.814	5.785	4.02419	6.701	4.02328	4.364
					4.87024	8.496	4.86979	5.46	2.837	5.827	4.05745	6.638	4.05653	4.376
					4.91016	8.584	4.90971	5.52	2.861	5.905	4.09071	6.7	4.08978	4.43
					4.95008	8.671	4.94963	5.583	2.884	5.865	4.12396	6.657	4.12303	4.429
					4.99	8.752	4.98954	5.644	2.907	5.795	4.15722	6.769	4.15628	4.455
					5.02992	8.875	5.02946	5.744	2.93	5.767	4.19048	6.776	4.18953	4.492
					5.06984	9.118	5.06938	5.749	2.954	5.858	4.22374	6.818	4.22278	4.531
					5.10976	9.139	5.10929	5.836	2.977	5.953	4.257	6.838	4.25603	4.526
					5.14968	9.23	5.14921	5.911	3	5.884	4.29025	6.941	4.28928	4.496
					5.1896	9.282	5.18912	5.974	3.023	5.847	4.32351	6.921	4.32253	4.532
					5.22952	9.333	5.22904	6.062	3.047	5.836	4.35677	6.985	4.35578	4.522
					5.26944	9.579	5.26896	6.109	3.07	5.815	4.39003	7.016	4.38903	4.516
					5.30936	9.575	5.30887	6.179	3.093	5.822	4.42328	7.059	4.42228	4.595
					5.34928	9.735	5.34879	6.309	3.116	5.835	4.45654	7.17	4.45553	4.602
					5.3892	9.878	5.38871	6.424	3.14	5.807	4.4898	7.206	4.48878	4.62
					5.42912	9.968	5.42862	6.606	3.163	5.784	4.52306	7.277	4.52203	4.598
					5.46904	10.149	5.46854	6.728	3.186	5.828	4.55632	7.327	4.55528	4.615
					5.50896	10.327	5.50846	6.792	3.209	5.851	4.58957	7.393	4.58853	4.653
					5.54888	10.541	5.54837	7.001	3.233	5.788	4.62283	7.485	4.62178	4.705
					5.5888	10.702	5.58829	7.126	3.256	5.759	4.65609	7.547	4.65503	4.697
					5.62872	11.073	5.6282	7.31	3.279	5.777	4.68935	7.622	4.68828	4.705
					5.66864	11.295	5.66812	7.473	3.302	5.764	4.7226	7.717	4.72153	4.722
					5.70856	11.587	5.70804	7.621	3.326	5.805	4.75586	7.851	4.75478	4.755
					5.74848	11.886	5.74795	7.84	3.349	5.787	4.78912	7.904	4.78804	4.794
					5.7884	12.235	5.78787	8.052	3.372	5.734	4.82238	8.084	4.82129	4.792
					5.82832	12.515	5.82779	8.236	3.395	5.734	4.85564	8.258	4.85454	4.833
					5.86824	12.797	5.8677	8.452	3.419	5.739	4.88889	8.368	4.88779	4.817
					5.90816	13.3	5.90762	8.676	3.442	5.726	4.92215	8.507	4.92104	4.784
					5.94808	13.625	5.94753	8.99	3.465	5.69	4.95541	8.614	4.95429	4.834
					5.988	14.033	5.98745	9.199	3.488	5.639	4.98867	8.701	4.98754	4.921
					6.02792	14.465	6.02737	9.527	3.512	5.636	5.02192	8.736	5.02079	4.901
					6.06784	14.908	6.06728	9.788	3.535	5.612	5.05518	8.832	5.05404	4.903
					6.10776	15.395	6.1072	10.112	3.558	5.573	5.08844	8.954	5.08729	4.917
					6.14768	16.036	6.14712	10.37	3.581	5.576	5.1217	9.038	5.12054	4.951
					6.1876	16.587	6.18703	10.658	3.605	5.536	5.15496	9.114	5.15379	5.022
					6.22752	17.046	6.22695	10.881	3.628	5.475	5.18821	9.275	5.18704	5.018
					6.26744	17.687	6.26687	11.097	3.651	5.455	5.22147	9.315	5.22029	5.08
					6.30736	18.181	6.30678	11.211	3.675	5.423	5.25473	9.299	5.25354	5.145
					6.34728	18.559	6.3467	11.18	3.698	5.392	5.28799	9.405	5.28679	5.148
					6.3872	19.133	6.38661	11.141	3.721	5.42	5.32124	9.587	5.32004	5.187
					6.42712	19.492	6.42653	11.064	3.744	5.391	5.3545	9.726	5.35329	5.269
					6.46704	19.762	6.46645	10.838	3.768	5.392	5.38776	9.794	5.38654	5.318
					6.50696	20.074	6.50636	10.462	3.791	5.349	5.42102	9.979	5.41979	5.408
					6.54688	20.21	6.54628	10.128	3.814	5.298	5.45428	10.096	5.45304	5.453
					6.5868	20.096	6.5862	9.645	3.837	5.339	5.48753	10.204	5.48629	5.523
					6.62672	20.018	6.62611	9.015	3.861	5.428	5.52079	10.351	5.51954	5.558
					6.66664	19.755	6.66603	8.455	3.884	5.421	5.55405	10.639	5.55279	5.679
					6.70656	19.268	6.70595	7.83	3.907	5.372	5.58731	10.769	5.58604	5.751
					6.74648	18.712	6.74586	7.194	3.93	5.414	5.62056	11.019	5.61929	5.892
					6.7864	17.792	6.78578	6.553	3.954	5.481	5.65382	11.275	5.65254	5.965
					6.82632	16.834	6.82569	6.023	3.977	5.467	5.68708	11.479	5.68579	6.101
					6.86623	15.819	6.86561	5.519	4	5.407	5.72034	11.792	5.71904	6.129
					6.90615	14.651	6.90553	5.14	4.023	5.507	5.7536	12.105	5.75229	6.206
					6.94607	13.455	6.94544	4.803	4.047	5.56	5.78685	12.306	5.78554	6.364
					6.98599	12.298	6.98536	4.446	4.07	5.492	5.82011	12.554	5.81879	6.473
					7.02591	11.412	7.02528	4.221	4.093	5.488	5.85337	12.752	5.85204	6.582
					7.06583	10.601	7.06519	3.974	4.116	5.47	5.88663	13.047	5.88529	6.698
					7.10575	9.903	7.10511	3.777	4.14	5.523	5.91988	13.344	5.91854	6.809
					7.14567	9.383	7.14503	3.615	4.163	5.587	5.95314	13.667	5.95179	6.979
					7.18559	8.877	7.18494	3.469	4.186	5.634	5.9864	14	5.98504	7.113
					7.22551	8.461	7.22486	3.388	4.209	5.724	6.01966	14.263	6.01829	7.255
					7.26543	8.173	7.26477	3.245	4.233	5.752	6.05292	14.711	6.05154	7.464
					7.30535	7.937	7.30469	3.115	4.256	5.7	6.08617	15.067	6.08479	7.621
					7.34527	7.68	7.34461	2.992	4.279	5.716	6.11943	15.454	6.11804	7.791
					7.38519	7.455	7.38452	2.888	4.302	5.782	6.15269	15.878	6.1513	7.971
					7.42511	7.268	7.42444	2.813	4.326	5.859	6.18595	16.294	6.18455	8.095
					7.46503	7.141	7.46436	2.707	4.349	5.794	6.2192	16.796	6.2178	8.292
					7.50495	6.966	7.50427	2.663	4.372	5.766	6.25246	17.189	6.25105	8.384
					7.54487	6.831	7.54419	2.546	4.395	5.884	6.28572	17.727	6.2843	8.456
					7.58479	6.825	7.5841	2.466	4.419	5.956	6.31898	18.216	6.31755	8.505
					7.62471	6.747	7.62402	2.483	4.442	5.967	6.35224	18.61	6.3508	8.536
					7.66463	6.723	7.66394	2.382	4.465	5.98	6.38549	18.932	6.38405	8.54
					7.70455	6.595	7.70385	2.365	4.488	5.947	6.41875	19.381	6.4173	8.511
					7.74447	6.507	7.74377	2.329	4.512	5.933	6.45201	19.532	6.45055	8.364
					7.78439	6.379	7.78369	2.261	4.535	5.969	6.48527	19.848	6.4838	8.167
					7.82431	6.251	7.8236	2.176	4.558	5.978	6.51852	20.054	6.51705	8.022
					7.86423	6.108	7.86352	2.129	4.582	5.985	6.55178	20.229	6.5503	7.717
					7.90415	5.966	7.90344	2.12	4.605	6.008	6.58504	20.207	6.58355	7.506
					7.94407	5.756	7.94335	2.025	4.628	6.056	6.6183	20.115	6.6168	7.135
					7.98399	5.595	7.98327	2.009	4.651	6.101	6.65156	19.863	6.65005	6.759
					8.02391	5.405	8.02318	1.95	4.675	6.07	6.68481	19.532	6.6833	6.405
					8.06383	5.261	8.0631	1.878	4.698	6.086	6.71807	19.08	6.71655	5.899
					8.10375	5.128	8.10302	1.845	4.721	6.128	6.75133	18.365	6.7498	5.562
					8.14367	4.972	8.14293	1.801	4.744	6.14	6.78459	17.599	6.78305	5.058
					8.18359	4.877	8.18285	1.784	4.768	6.156	6.81784	16.537	6.8163	4.688
					8.22351	4.688	8.22277	1.742	4.791	6.202	6.8511	15.554	6.84955	4.343
					8.26343	4.565	8.26268	1.688	4.814	6.233	6.88436	14.584	6.8828	4.06
					8.30335	4.501	8.3026	1.666	4.837	6.257	6.91762	13.565	6.91605	3.771
					8.34327	4.417	8.34252	1.625	4.861	6.316	6.95088	12.665	6.9493	3.516
					8.38319	4.348	8.38243	1.563	4.884	6.435	6.98413	11.829	6.98255	3.249
					8.42311	4.215	8.42235	1.548	4.907	6.486	7.01739	11.075	7.0158	3.042
					8.46303	4.165	8.46226	1.544	4.93	6.444	7.05065	10.409	7.04905	2.874
					8.50295	4.074	8.50218	1.537	4.954	6.449	7.08391	9.855	7.0823	2.712
					8.54287	4.02	8.5421	1.476	4.977	6.53	7.11716	9.525	7.11555	2.632
					8.58279	3.97	8.58201	1.435	5	6.621	7.15042	9.109	7.1488	2.505
					8.62271	3.842	8.62193	1.446	5.023	6.598	7.18368	8.793	7.18205	2.367
					8.66263	3.814	8.66185	1.41	5.047	6.619	7.21694	8.523	7.2153	2.223
					8.70255	3.743	8.70176	1.366	5.07	6.701	7.2502	8.304	7.24855	2.142
					8.74247	3.622	8.74168	1.356	5.093	6.718	7.28345	8.076	7.2818	2.039
					8.78239	3.556	8.78159	1.33	5.116	6.813	7.31671	7.944	7.31505	1.987
					8.82231	3.555	8.82151	1.33	5.14	6.91	7.34997	7.845	7.3483	1.874
					8.86223	3.447	8.86143	1.276	5.163	6.948	7.38323	7.715	7.38155	1.754
					8.90215	3.421	8.90134	1.242	5.186	6.997	7.41648	7.631	7.4148	1.68
					8.94207	3.392	8.94126	1.288	5.209	6.981	7.44974	7.462	7.44805	1.652
					8.98199	3.381	8.98118	1.252	5.233	7.088	7.483	7.413	7.4813	1.584
					9.02191	3.38	9.02109	1.24	5.256	7.163	7.51626	7.34	7.51456	1.506
					9.06183	3.301	9.06101	1.262	5.279	7.211	7.54952	7.282	7.54781	1.472
					9.10175	3.187	9.10093	1.228	5.302	7.239	7.58277	7.189	7.58106	1.445
					9.14167	3.208	9.14084	1.181	5.326	7.298	7.61603	7.101	7.61431	1.399
					9.18159	3.144	9.18076	1.184	5.349	7.318	7.64929	7.103	7.64756	1.349
					9.22151	3.123	9.22067	1.183	5.372	7.41	7.68255	7.001	7.68081	1.31
					9.26143	3.017	9.26059	1.166	5.395	7.498	7.7158	6.996	7.71406	1.275
					9.30135	2.975	9.30051	1.147	5.419	7.582	7.74906	6.951	7.74731	1.201
					9.34127	2.986	9.34042	1.105	5.442	7.677	7.78232	6.839	7.78056	1.172
					9.38119	2.958	9.38034	1.098	5.465	7.712	7.81558	6.786	7.81381	1.165
					9.42111	2.865	9.42026	1.047	5.489	7.782	7.84884	6.737	7.84706	1.131
					9.46103	2.808	9.46017	1.045	5.512	7.92	7.88209	6.611	7.88031	1.092
					9.50095	2.775	9.50009	1.038	5.535	8.056	7.91535	6.491	7.91356	1.125
					9.54087	2.78	9.54001	1.05	5.558	8.117	7.94861	6.323	7.94681	1.087
					9.58079	2.806	9.57992	1.058	5.582	8.165	7.98187	6.181	7.98006	1.032
					9.62071	2.777	9.61984	1.013	5.605	8.237	8.01512	6.092	8.01331	1.038
					9.66063	2.714	9.65975	1.024	5.628	8.267	8.04838	6.021	8.04656	0.983
					9.70055	2.687	9.69967	1.007	5.651	8.407	8.08164	5.929	8.07981	1.015
					9.74047	2.688	9.73959	0.964	5.675	8.512	8.1149	5.805	8.11306	0.98
					9.78039	2.601	9.7795	0.99	5.698	8.573	8.14816	5.636	8.14631	0.946
					9.82031	2.566	9.81942	0.959	5.721	8.823	8.18141	5.545	8.17956	0.893
					9.86023	2.561	9.85934	0.915	5.744	8.973	8.21467	5.506	8.21281	0.903
					9.90015	2.521	9.89925	0.883	5.768	9.062	8.24793	5.478	8.24606	0.924
					9.94007	2.495	9.93917	0.947	5.791	9.243	8.28119	5.335	8.27931	0.922
					9.97999	2.474	9.97909	0.862	5.814	9.374	8.31444	5.343	8.31256	0.884
					10.0199	2.418	10.019	0.849	5.837	9.535	8.3477	5.254	8.34581	0.913
					10.0598	2.411	10.0589	0.874	5.861	9.635	8.38096	5.258	8.37906	0.839
					10.0998	2.402	10.0988	0.842	5.884	9.766	8.41422	5.167	8.41231	0.827
					10.1397	2.276	10.1387	0.896	5.907	9.946	8.44748	5.105	8.44556	0.83
					10.1796	2.337	10.1787	0.857	5.93	10.086	8.48073	5.068	8.47881	0.836
					10.2195	2.305	10.2186	0.837	5.954	10.163	8.51399	5.029	8.51206	0.833
					10.2594	2.244	10.2585	0.822	5.977	10.299	8.54725	5.071	8.54531	0.816
					10.2994	2.262	10.2984	0.847	6	10.573	8.58051	5	8.57856	0.809
					10.3393	2.233	10.3383	0.835	6.023	10.715	8.61376	4.96	8.61181	0.827
					10.3792	2.146	10.3782	0.829	6.047	10.857	8.64702	4.917	8.64506	0.807
					10.4191	2.177	10.4182	0.803	6.07	11.109	8.68028	4.887	8.67831	0.754
					10.459	2.167	10.4581	0.811	6.093	11.295	8.71354	4.85	8.71156	0.729
					10.499	2.136	10.498	0.822	6.116	11.408	8.7468	4.827	8.74481	0.75
					10.5389	2.084	10.5379	0.835	6.14	11.613	8.78005	4.855	8.77806	0.741
					10.5788	2.03	10.5778	0.839	6.163	11.783	8.81331	4.797	8.81131	0.715
					10.6187	2.093	10.6177	0.84	6.186	11.951	8.84657	4.73	8.84456	0.679
					10.6586	2.073	10.6577	0.827	6.209	12.108	8.87983	4.672	8.87782	0.669
					10.6985	2.069	10.6976	0.866	6.233	12.306	8.91308	4.723	8.91107	0.707
					10.7385	2.079	10.7375	0.852	6.256	12.419	8.94634	4.729	8.94432	0.705
					10.7784	1.999	10.7774	0.863	6.279	12.494	8.9796	4.675	8.97757	0.72
					10.8183	1.942	10.8173	0.809	6.303	12.553	9.01286	4.637	9.01082	0.663
					10.8582	1.978	10.8572	0.813	6.326	12.533	9.04612	4.59	9.04407	0.68
					10.8981	1.959	10.8972	0.809	6.349	12.562	9.07937	4.644	9.07732	0.687
					10.9381	1.966	10.9371	0.81	6.372	12.561	9.11263	4.579	9.11057	0.674
					10.978	1.947	10.977	0.791	6.396	12.504	9.14589	4.591	9.14382	0.66
					11.0179	1.954	11.0169	0.821	6.419	12.441	9.17915	4.562	9.17707	0.611
					11.0578	1.93	11.0568	0.814	6.442	12.287	9.2124	4.534	9.21032	0.612
					11.0977	1.917	11.0967	0.775	6.465	12.121	9.24566	4.498	9.24357	0.591
					11.1377	1.916	11.1367	0.776	6.489	11.965	9.27892	4.534	9.27682	0.536
					11.1776	1.873	11.1766	0.78	6.512	11.8	9.31218	4.505	9.31007	0.578
					11.2175	1.837	11.2165	0.693	6.535	11.535	9.34544	4.441	9.34332	0.561
					11.2574	1.877	11.2564	0.76	6.558	11.247	9.37869	4.46	9.37657	0.554
					11.2973	1.893	11.2963	0.762	6.582	10.96	9.41195	4.383	9.40982	0.558
					11.3373	1.875	11.3362	0.739	6.605	10.634	9.44521	4.398	9.44307	0.484
					11.3772	1.891	11.3762	0.744	6.628	10.238	9.47847	4.394	9.47632	0.552
					11.4171	1.867	11.4161	0.696	6.651	9.849	9.51172	4.367	9.50957	0.579
					11.457	1.85	11.456	0.749	6.675	9.444	9.54498	4.357	9.54282	0.532
					11.497	1.793	11.4959	0.724	6.698	9.054	9.57824	4.388	9.57607	0.488
					11.5369	1.794	11.5358	0.692	6.721	8.68	9.6115	4.361	9.60932	0.515
					11.5768	1.778	11.5757	0.693	6.744	8.282	9.64476	4.326	9.64257	0.503
					11.6167	1.777	11.6157	0.685	6.768	7.848	9.67801	4.292	9.67582	0.482
					11.6566	1.803	11.6556	0.67	6.791	7.477	9.71127	4.337	9.70907	0.451
					11.6966	1.837	11.6955	0.669	6.814	7.135	9.74453	4.325	9.74232	0.5
					11.7365	1.812	11.7354	0.686	6.837	6.778	9.77779	4.278	9.77557	0.447
					11.7764	1.763	11.7753	0.71	6.861	6.45	9.81104	4.284	9.80882	0.415
					11.8163	1.756	11.8152	0.698	6.884	6.17	9.8443	4.223	9.84207	0.433
					11.8562	1.807	11.8552	0.687	6.907	5.875	9.87756	4.208	9.87532	0.423
					11.8962	1.769	11.8951	0.693	6.93	5.554	9.91082	4.231	9.90857	0.4
					11.9361	1.769	11.935	0.704	6.954	5.347	9.94408	4.237	9.94182	0.416
					11.976	1.82	11.9749	0.715	6.977	5.169	9.97733	4.251	9.97507	0.402
					12.0159	1.816	12.0148	0.735	7	5.023	10.0106	4.226	10.0083	0.384
					12.0558	1.762	12.0547	0.696	7.023	4.848	10.0439	4.237	10.0416	0.377
					12.0958	1.828	12.0946	0.677	7.047	4.648	10.0771	4.214	10.0748	0.386
					12.1357	1.785	12.1346	0.738	7.07	4.504	10.1104	4.198	10.1081	0.349
					12.1756	1.82	12.1745	0.715	7.093	4.355	10.1436	4.155	10.1413	0.36
					12.2155	1.873	12.2144	0.735	7.116	4.237	10.1769	4.154	10.1746	0.365
					12.2554	1.825	12.2543	0.705	7.14	4.126	10.2101	4.185	10.2078	0.376
					12.2953	1.84	12.2942	0.691	7.163	4.019	10.2434	4.21	10.2411	0.353
					12.3353	1.837	12.3341	0.699	7.186	3.895	10.2767	4.143	10.2743	0.354
					12.3752	1.923	12.3741	0.731	7.21	3.788	10.3099	4.193	10.3076	0.345
					12.4151	1.954	12.414	0.729	7.233	3.665	10.3432	4.202	10.3408	0.35
					12.455	1.992	12.4539	0.76	7.256	3.576	10.3764	4.206	10.3741	0.325
					12.4949	1.963	12.4938	0.762	7.279	3.497	10.4097	4.171	10.4073	0.35
					12.5349	2.031	12.5337	0.763	7.303	3.406	10.4429	4.153	10.4406	0.358
					12.5748	2.051	12.5737	0.8	7.326	3.312	10.4762	4.159	10.4738	0.312
					12.6147	2.032	12.6136	0.824	7.349	3.293	10.5095	4.164	10.5071	0.277
					12.6546	2.098	12.6535	0.825	7.372	3.237	10.5427	4.174	10.5403	0.296
					12.6945	2.224	12.6934	0.888	7.396	3.162	10.576	4.159	10.5736	0.34
					12.7345	2.278	12.7333	0.871	7.419	3.05	10.6092	4.11	10.6068	0.3
					12.7744	2.305	12.7732	0.869	7.442	2.938	10.6425	4.084	10.6401	0.291
					12.8143	2.364	12.8132	0.892	7.465	2.911	10.6758	4.083	10.6733	0.277
					12.8542	2.472	12.8531	0.869	7.489	2.89	10.709	4.111	10.7066	0.293
					12.8941	2.547	12.893	0.904	7.512	2.828	10.7423	4.168	10.7398	0.318
					12.9341	2.689	12.9329	0.967	7.535	2.792	10.7755	4.111	10.7731	0.298
					12.974	2.783	12.9728	0.985	7.558	2.703	10.8088	4.089	10.8063	0.299
					13.0139	2.905	13.0127	1.015	7.582	2.608	10.842	4.116	10.8396	0.295
					13.0538	3.019	13.0526	1.07	7.605	2.557	10.8753	4.108	10.8728	0.3
					13.0938	3.168	13.0926	1.064	7.628	2.511	10.9085	4.106	10.9061	0.28
					13.1337	3.372	13.1325	1.107	7.651	2.516	10.9418	4.113	10.9393	0.284
					13.1736	3.581	13.1724	1.116	7.675	2.497	10.9751	4.123	10.9726	0.326
					13.2135	3.863	13.2123	1.197	7.698	2.468	11.0083	4.11	11.0058	0.341
					13.2534	4.19	13.2522	1.267	7.721	2.451	11.0416	4.097	11.0391	0.307
					13.2934	4.442	13.2921	1.294	7.744	2.42	11.0748	4.163	11.0723	0.325
					13.3333	4.836	13.3321	1.347	7.768	2.352	11.1081	4.179	11.1056	0.321
					13.3732	5.3	13.372	1.346	7.791	2.309	11.1414	4.136	11.1388	0.3
					13.4131	5.805	13.4119	1.448	7.814	2.242	11.1746	4.128	11.1721	0.284
					13.453	6.399	13.4518	1.422	7.837	2.217	11.2079	4.176	11.2053	0.267
					13.493	7.073	13.4917	1.533	7.861	2.178	11.2411	4.175	11.2386	0.23
					13.5329	7.814	13.5316	1.591	7.884	2.136	11.2744	4.152	11.2718	0.268
					13.5728	8.558	13.5716	1.669	7.907	2.056	11.3076	4.185	11.3051	0.289
					13.6127	9.413	13.6115	1.727	7.93	2.018	11.3409	4.188	11.3383	0.27
					13.6526	10.403	13.6514	1.759	7.954	2.08	11.3742	4.232	11.3716	0.268
					13.6926	11.331	13.6913	1.847	7.977	2.105	11.4074	4.236	11.4048	0.227
					13.7325	12.461	13.7312	1.951	8	2.082	11.4407	4.271	11.4381	0.261
					13.7724	13.605	13.7711	2.05	8.023	2.068	11.4739	4.287	11.4713	0.295
					13.8123	14.866	13.811	2.137	8.047	2.031	11.5072	4.316	11.5046	0.256
					13.8522	16.209	13.851	2.21	8.07	2.021	11.5404	4.321	11.5378	0.263
					13.8922	17.627	13.8909	2.351	8.093	1.981	11.5737	4.299	11.5711	0.317
					13.9321	19.319	13.9308	2.452	8.117	1.976	11.607	4.284	11.6043	0.305
					13.972	20.998	13.9707	2.554	8.14	1.968	11.6402	4.314	11.6376	0.273
					14.0119	23.153	14.0106	2.688	8.163	1.911	11.6735	4.374	11.6708	0.312
					14.0518	25.443	14.0505	2.835	8.186	1.888	11.7067	4.324	11.7041	0.298
					14.0917	28.052	14.0905	2.97	8.21	1.877	11.74	4.306	11.7373	0.328
					14.1317	30.744	14.1304	3.115	8.233	1.858	11.7733	4.326	11.7706	0.261
					14.1716	33.741	14.1703	3.251	8.256	1.843	11.8065	4.351	11.8038	0.275
					14.2115	36.851	14.2102	3.444	8.279	1.808	11.8398	4.364	11.8371	0.306
					14.2514	40.049	14.2501	3.617	8.303	1.813	11.873	4.416	11.8703	0.307
					14.2913	43.642	14.2901	3.828	8.326	1.779	11.9063	4.386	11.9036	0.287
					14.3313	47.074	14.33	4.009	8.349	1.742	11.9395	4.385	11.9368	0.275
					14.3712	50.595	14.3699	4.242	8.372	1.73	11.9728	4.41	11.9701	0.325
					14.4111	54.054	14.4098	4.475	8.396	1.771	12.0061	4.434	12.0033	0.29
					14.451	57.446	14.4497	4.686	8.419	1.751	12.0393	4.415	12.0366	0.271
					14.4909	60.718	14.4896	4.913	8.442	1.68	12.0726	4.412	12.0698	0.277
					14.5309	63.864	14.5296	5.156	8.465	1.703	12.1058	4.492	12.1031	0.299
					14.5708	66.965	14.5695	5.436	8.489	1.755	12.1391	4.493	12.1363	0.33
					14.6107	69.843	14.6094	5.746	8.512	1.725	12.1723	4.526	12.1696	0.336
					14.6506	72.515	14.6493	6.023	8.535	1.682	12.2056	4.543	12.2028	0.33
					14.6905	74.9	14.6892	6.418	8.558	1.667	12.2389	4.536	12.2361	0.304
					14.7305	77.054	14.7291	6.731	8.582	1.692	12.2721	4.588	12.2693	0.293
					14.7704	79.053	14.7691	7.109	8.605	1.698	12.3054	4.673	12.3026	0.268
					14.8103	80.733	14.809	7.496	8.628	1.637	12.3386	4.695	12.3358	0.292
					14.8502	82.269	14.8489	7.949	8.651	1.657	12.3719	4.707	12.3691	0.293
					14.8902	83.516	14.8888	8.4	8.675	1.667	12.4052	4.776	12.4023	0.302
					14.9301	84.576	14.9287	8.908	8.698	1.632	12.4384	4.818	12.4356	0.272
					14.97	85.394	14.9686	9.394	8.721	1.617	12.4717	4.863	12.4688	0.291
					15.0099	86.015	15.0085	9.925	8.744	1.582	12.5049	4.933	12.5021	0.352
					15.0498	86.516	15.0485	10.535	8.768	1.601	12.5382	5.061	12.5353	0.327
					15.0898	86.762	15.0884	11.19	8.791	1.611	12.5714	5.113	12.5686	0.336
					15.1297	86.87	15.1283	11.827	8.814	1.592	12.6047	5.151	12.6018	0.347
					15.1696	86.872	15.1682	12.556	8.837	1.608	12.638	5.231	12.6351	0.382
					15.2095	86.752	15.2081	13.372	8.861	1.585	12.6712	5.3	12.6683	0.366
					15.2494	86.442	15.248	14.245	8.884	1.545	12.7045	5.388	12.7016	0.319
					15.2894	86.094	15.288	15.15	8.907	1.552	12.7377	5.483	12.7348	0.322
					15.3293	85.637	15.3279	16.129	8.93	1.581	12.771	5.606	12.7681	0.35
					15.3692	85.072	15.3678	17.179	8.954	1.582	12.8042	5.687	12.8013	0.359
					15.4091	84.402	15.4077	18.298	8.977	1.539	12.8375	5.829	12.8346	0.339
					15.449	83.75	15.4476	19.501	9	1.498	12.8708	5.91	12.8678	0.35
					15.489	82.968	15.4875	20.805	9.024	1.531	12.904	6.069	12.9011	0.264
					15.5289	82.186	15.5275	22.295	9.047	1.529	12.9373	6.187	12.9343	0.351
					15.5688	81.388	15.5674	23.739	9.07	1.499	12.9705	6.343	12.9676	0.362
					15.6087	80.518	15.6073	25.341	9.093	1.499	13.0038	6.582	13.0008	0.338
					15.6486	79.622	15.6472	27.06	9.117	1.492	13.0371	6.737	13.0341	0.35
					15.6885	78.72	15.6871	28.792	9.14	1.521	13.0703	6.973	13.0673	0.353
					15.7285	77.784	15.727	30.763	9.163	1.501	13.1036	7.134	13.1006	0.368
					15.7684	76.867	15.7669	32.872	9.186	1.46	13.1368	7.385	13.1339	0.415
					15.8083	75.888	15.8069	35.048	9.21	1.499	13.1701	7.612	13.1671	0.431
					15.8482	74.965	15.8468	37.302	9.233	1.469	13.2033	7.827	13.2004	0.412
					15.8881	74.009	15.8867	39.688	9.256	1.399	13.2366	8.097	13.2336	0.484
					15.9281	73.131	15.9266	42.124	9.279	1.38	13.2698	8.417	13.2668	0.464
					15.968	72.133	15.9665	44.532	9.303	1.461	13.3031	8.719	13.3001	0.495
					16.0079	71.247	16.0065	47.248	9.326	1.472	13.3364	9.059	13.3333	0.54
					16.0478	70.339	16.0464	49.947	9.349	1.449	13.3696	9.41	13.3666	0.542
					16.0877	69.414	16.0863	52.641	9.372	1.415	13.4029	9.763	13.3999	0.55
					16.1277	68.484	16.1262	55.383	9.396	1.413	13.4361	10.2	13.4331	0.549
					16.1676	67.542	16.1661	58.128	9.419	1.434	13.4694	10.663	13.4664	0.571
					16.2075	66.71	16.206	60.845	9.442	1.433	13.5027	11.103	13.4996	0.58
					16.2474	65.738	16.246	63.427	9.465	1.391	13.5359	11.693	13.5328	0.661
					16.2873	64.927	16.2859	66.162	9.489	1.351	13.5692	12.262	13.5661	0.642
					16.3273	64.056	16.3258	68.898	9.512	1.353	13.6024	12.893	13.5993	0.671
					16.3672	63.159	16.3657	71.418	9.535	1.367	13.6357	13.537	13.6326	0.692
					16.4071	62.265	16.4056	73.788	9.558	1.402	13.669	14.139	13.6659	0.7
					16.447	61.39	16.4455	76.082	9.582	1.358	13.7022	14.804	13.6991	0.797
					16.487	60.58	16.4855	78.231	9.605	1.302	13.7355	15.582	13.7324	0.829
					16.5269	59.627	16.5254	80.102	9.628	1.307	13.7687	16.408	13.7656	0.894
					16.5668	58.846	16.5653	81.975	9.651	1.32	13.802	17.161	13.7988	0.896
					16.6067	57.957	16.6052	83.621	9.675	1.319	13.8352	18.124	13.8321	0.942
					16.6466	57.067	16.6451	85.021	9.698	1.32	13.8685	18.999	13.8653	1.007
					16.6866	56.164	16.685	86.235	9.721	1.313	13.9017	20.009	13.8986	1.07
					16.7265	55.298	16.7249	87.211	9.744	1.28	13.935	21.021	13.9319	1.137
					16.7664	54.434	16.7649	87.996	9.768	1.274	13.9683	22.137	13.9651	1.186
					16.8063	53.51	16.8048	88.537	9.791	1.284	14.0015	23.212	13.9984	1.244
					16.8462	52.654	16.8447	88.884	9.814	1.281	14.0348	24.463	14.0316	1.328
					16.8862	51.765	16.8846	89.016	9.837	1.282	14.068	25.66	14.0648	1.38
					16.9261	50.809	16.9245	88.984	9.861	1.248	14.1013	27.049	14.0981	1.472
					16.966	49.864	16.9644	88.687	9.884	1.219	14.1346	28.459	14.1313	1.553
					17.0059	48.985	17.0044	88.162	9.907	1.214	14.1678	29.911	14.1646	1.583
					17.0458	48.047	17.0443	87.534	9.931	1.196	14.2011	31.363	14.1979	1.695
					17.0858	47.069	17.0842	86.62	9.954	1.206	14.2343	32.789	14.2311	1.8
					17.1257	46.149	17.1241	85.564	9.977	1.209	14.2676	34.333	14.2644	1.913
					17.1656	45.222	17.164	84.371	10	1.177	14.3008	35.84	14.2976	2.029
					17.2055	44.217	17.2039	83.004	10.024	1.212	14.3341	37.355	14.3309	2.131
					17.2454	43.247	17.2439	81.565	10.047	1.234	14.3674	38.829	14.3641	2.232
					17.2854	42.295	17.2838	79.964	10.07	1.193	14.4006	40.463	14.3974	2.411
					17.3253	41.331	17.3237	78.302	10.093	1.121	14.4339	41.945	14.4306	2.568
					17.3652	40.376	17.3636	76.583	10.117	1.114	14.4671	43.475	14.4639	2.689
					17.4051	39.492	17.4035	74.581	10.14	1.118	14.5004	44.968	14.4971	2.839
					17.445	38.503	17.4434	72.602	10.163	1.108	14.5336	46.475	14.5304	3.043
					17.485	37.526	17.4834	70.569	10.186	1.122	14.5669	47.957	14.5636	3.213
					17.5249	36.587	17.5233	68.533	10.21	1.151	14.6002	49.417	14.5969	3.389
					17.5648	35.724	17.5632	66.373	10.233	1.141	14.6334	50.752	14.6301	3.628
					17.6047	34.816	17.6031	64.271	10.256	1.126	14.6667	52.256	14.6634	3.788
					17.6446	33.905	17.643	62.135	10.279	1.101	14.6999	53.688	14.6966	4.031
					17.6846	33.071	17.6829	59.912	10.303	1.114	14.7332	55.174	14.7299	4.362
					17.7245	32.17	17.7229	57.803	10.326	1.11	14.7665	56.536	14.7631	4.595
					17.7644	31.319	17.7628	55.68	10.349	1.123	14.7997	57.776	14.7964	4.87
					17.8043	30.522	17.8027	53.578	10.372	1.118	14.833	59.096	14.8296	5.156
					17.8442	29.71	17.8426	51.466	10.396	1.101	14.8662	60.396	14.8629	5.537
					17.8842	28.883	17.8825	49.426	10.419	1.076	14.8995	61.629	14.8961	5.864
					17.9241	28.147	17.9224	47.428	10.442	1.079	14.9327	62.792	14.9294	6.273
					17.964	27.413	17.9624	45.461	10.465	1.107	14.966	64.05	14.9626	6.619
					18.0039	26.686	18.0023	43.519	10.489	1.105	14.9993	65.148	14.9959	7.008
					18.0438	25.946	18.0422	41.653	10.512	1.083	15.0325	66.289	15.0291	7.497
					18.0837	25.308	18.0821	39.815	10.535	1.076	15.0658	67.383	15.0624	7.927
					18.1237	24.603	18.122	38.092	10.558	1.066	15.099	68.401	15.0956	8.35
					18.1636	23.947	18.1619	36.361	10.582	1.039	15.1323	69.408	15.1289	8.84
					18.2035	23.371	18.2019	34.757	10.605	1.071	15.1655	70.428	15.1621	9.418
					18.2434	22.736	18.2418	33.159	10.628	1.115	15.1988	71.298	15.1954	10.002
					18.2833	22.17	18.2817	31.684	10.651	1.087	15.2321	72.201	15.2286	10.546
					18.3233	21.62	18.3216	30.232	10.675	1.073	15.2653	73.113	15.2619	11.187
					18.3632	21.066	18.3615	28.872	10.698	1.081	15.2986	73.957	15.2951	11.801
					18.4031	20.576	18.4014	27.521	10.721	1.059	15.3318	74.7	15.3284	12.454
					18.443	20.097	18.4413	26.279	10.744	1.057	15.3651	75.39	15.3616	13.183
					18.4829	19.576	18.4813	25.098	10.768	1.022	15.3984	76.071	15.3949	13.864
					18.5229	19.141	18.5212	23.951	10.791	1.039	15.4316	76.715	15.4281	14.58
					18.5628	18.679	18.5611	22.821	10.814	1.089	15.4649	77.242	15.4614	15.407
					18.6027	18.249	18.601	21.799	10.838	1.07	15.4981	77.705	15.4946	16.264
					18.6426	17.852	18.6409	20.836	10.861	1.068	15.5314	78.298	15.5279	17.048
					18.6825	17.451	18.6808	19.831	10.884	1.029	15.5646	78.69	15.5611	17.895
					18.7225	17.02	18.7208	18.957	10.907	0.991	15.5979	79.127	15.5944	18.753
					18.7624	16.636	18.7607	18.158	10.931	1.039	15.6312	79.4	15.6276	19.625
					18.8023	16.275	18.8006	17.337	10.954	1.055	15.6644	79.727	15.6609	20.476
					18.8422	15.9	18.8405	16.614	10.977	1.045	15.6977	79.91	15.6941	21.386
					18.8821	15.54	18.8804	15.921	11	1.063	15.7309	80.119	15.7274	22.337
					18.9221	15.228	18.9203	15.2	11.024	1.061	15.7642	80.203	15.7606	23.294
					18.962	14.881	18.9603	14.555	11.047	1.04	15.7974	80.448	15.7939	24.181
					19.0019	14.556	19.0002	13.998	11.07	1.038	15.8307	80.55	15.8271	25.027
					19.0418	14.252	19.0401	13.415	11.093	1.069	15.864	80.582	15.8604	25.9
					19.0817	13.961	19.08	12.873	11.117	1.075	15.8972	80.548	15.8936	26.752
					19.1217	13.702	19.1199	12.353	11.14	1.093	15.9305	80.443	15.9269	27.586
					19.1616	13.404	19.1598	11.877	11.163	1.141	15.9637	80.285	15.9601	28.348
					19.2015	13.135	19.1998	11.416	11.186	1.137	15.997	80.094	15.9934	29.159
					19.2414	12.842	19.2397	10.949	11.21	1.083	16.0302	79.872	16.0266	29.928
					19.2813	12.615	19.2796	10.514	11.233	1.03	16.0635	79.557	16.0599	30.663
					19.3213	12.352	19.3195	10.134	11.256	1.067	16.0968	79.297	16.0931	31.32
					19.3612	12.17	19.3594	9.765	11.279	1.111	16.13	78.917	16.1264	31.912
					19.4011	11.878	19.3993	9.435	11.303	1.131	16.1633	78.524	16.1596	32.489
					19.441	11.667	19.4393	9.072	11.326	1.138	16.1965	78.045	16.1929	33.048
					19.4809	11.452	19.4792	8.737	11.349	1.091	16.2298	77.551	16.2261	33.449
					19.5209	11.226	19.5191	8.466	11.372	1.099	16.263	77.037	16.2594	33.807
					19.5608	11.014	19.559	8.16	11.396	1.111	16.2963	76.471	16.2926	34.225
					19.6007	10.878	19.5989	7.881	11.419	1.101	16.3296	75.828	16.3259	34.514
					19.6406	10.665	19.6388	7.614	11.442	1.087	16.3628	75.127	16.3591	34.804
					19.6806	10.458	19.6788	7.366	11.465	1.113	16.3961	74.416	16.3924	35.03
					19.7205	10.301	19.7187	7.134	11.489	1.106	16.4293	73.708	16.4256	35.219
					19.7604	10.11	19.7586	6.954	11.512	1.078	16.4626	72.924	16.4589	35.346
					19.8003	9.979	19.7985	6.681	11.535	1.098	16.4959	72.109	16.4921	35.408
					19.8402	9.798	19.8384	6.484	11.558	1.112	16.5291	71.298	16.5254	35.479
					19.8802	9.638	19.8783	6.275	11.582	1.111	16.5624	70.449	16.5586	35.474
					19.9201	9.489	19.9183	6.12	11.605	1.129	16.5956	69.593	16.5919	35.466
					19.96	9.351	19.9582	5.95	11.628	1.111	16.6289	68.658	16.6251	35.423
					19.9999	9.268	19.9981	5.746	11.651	1.128	16.6622	67.747	16.6584	35.314
					20.0398	9.104	20.038	5.614	11.675	1.135	16.6954	66.815	16.6916	35.163
					20.0798	8.953	20.0779	5.434	11.698	1.183	16.7287	65.837	16.7249	34.962
					20.1197	8.862	20.1178	5.275	11.721	1.241	16.7619	64.907	16.7581	34.76
					20.1596	8.727	20.1578	5.162	11.745	1.258	16.7952	63.871	16.7914	34.454
					20.1995	8.632	20.1977	5.026	11.768	1.251	16.8284	62.893	16.8246	34.199
					20.2394	8.541	20.2376	4.921	11.791	1.208	16.8617	61.923	16.8579	33.85
					20.2794	8.409	20.2775	4.807	11.814	1.184	16.895	60.897	16.8911	33.531
					20.3193	8.315	20.3174	4.697	11.838	1.21	16.9282	59.837	16.9244	33.16
					20.3592	8.218	20.3573	4.569	11.861	1.202	16.9615	58.741	16.9576	32.835
					20.3991	8.108	20.3972	4.474	11.884	1.195	16.9947	57.692	16.9909	32.432
					20.439	7.997	20.4372	4.339	11.907	1.198	17.028	56.647	17.0241	31.994
					20.479	7.927	20.4771	4.233	11.931	1.206	17.0612	55.606	17.0574	31.571
					20.5189	7.837	20.517	4.194	11.954	1.248	17.0945	54.527	17.0906	31.145
					20.5588	7.674	20.5569	4.08	11.977	1.273	17.1278	53.461	17.1239	30.642
					20.5987	7.605	20.5968	3.983	12	1.28	17.161	52.428	17.1571	30.229
					20.6386	7.521	20.6367	3.894	12.024	1.284	17.1943	51.293	17.1904	29.69
					20.6785	7.397	20.6767	3.855	12.047	1.299	17.2275	50.247	17.2236	29.162
					20.7185	7.28	20.7166	3.741	12.07	1.29	17.2608	49.256	17.2569	28.651
					20.7584	7.218	20.7565	3.685	12.093	1.308	17.294	48.187	17.2901	28.111
					20.7983	7.116	20.7964	3.639	12.117	1.289	17.3273	47.161	17.3234	27.566
					20.8382	7.002	20.8363	3.556	12.14	1.287	17.3606	46.104	17.3566	27.102
					20.8781	6.88	20.8762	3.464	12.163	1.375	17.3938	45.045	17.3899	26.588
					20.9181	6.813	20.9162	3.409	12.186	1.389	17.4271	44.116	17.4231	26.055
					20.958	6.682	20.9561	3.326	12.21	1.372	17.4603	43.13	17.4564	25.509
					20.9979	6.584	20.996	3.245	12.233	1.375	17.4936	42.112	17.4896	24.972
					21.0378	6.506	21.0359	3.211	12.256	1.41	17.5268	41.063	17.5229	24.475
					21.0777	6.37	21.0758	3.131	12.279	1.451	17.5601	40.092	17.5561	23.91
					21.1177	6.278	21.1157	3.094	12.303	1.441	17.5934	39.115	17.5894	23.357
					21.1576	6.179	21.1557	3.008	12.326	1.476	17.6266	38.199	17.6226	22.81
					21.1975	6.025	21.1956	2.958	12.349	1.464	17.6599	37.288	17.6559	22.286
					21.2374	5.931	21.2355	2.91	12.372	1.441	17.6931	36.305	17.6891	21.797
					21.2773	5.878	21.2754	2.877	12.396	1.514	17.7264	35.45	17.7224	21.225
					21.3173	5.72	21.3153	2.817	12.419	1.551	17.7597	34.592	17.7556	20.679
					21.3572	5.614	21.3552	2.751	12.442	1.565	17.7929	33.689	17.7889	20.218
					21.3971	5.506	21.3952	2.69	12.465	1.558	17.8262	32.841	17.8221	19.692
					21.437	5.437	21.4351	2.626	12.489	1.569	17.8594	32.009	17.8554	19.138
					21.4769	5.308	21.475	2.574	12.512	1.56	17.8927	31.215	17.8886	18.672
					21.5169	5.192	21.5149	2.549	12.535	1.556	17.9259	30.426	17.9219	18.255
					21.5568	5.05	21.5548	2.503	12.558	1.582	17.9592	29.651	17.9551	17.712
					21.5967	4.991	21.5947	2.514	12.582	1.612	17.9925	28.898	17.9884	17.258
					21.6366	4.87	21.6347	2.43	12.605	1.604	18.0257	28.184	18.0216	16.796
					21.6765	4.829	21.6746	2.371	12.628	1.632	18.059	27.401	18.0549	16.338
					21.7165	4.689	21.7145	2.332	12.652	1.687	18.0922	26.692	18.0881	15.892
					21.7564	4.574	21.7544	2.326	12.675	1.697	18.1255	25.992	18.1214	15.486
					21.7963	4.474	21.7943	2.26	12.698	1.737	18.1588	25.319	18.1546	15.051
					21.8362	4.422	21.8342	2.221	12.721	1.764	18.192	24.668	18.1879	14.639
					21.8761	4.334	21.8742	2.153	12.745	1.797	18.2253	24.036	18.2211	14.239
					21.9161	4.304	21.9141	2.131	12.768	1.792	18.2585	23.414	18.2544	13.856
					21.956	4.179	21.954	2.131	12.791	1.83	18.2918	22.911	18.2876	13.509
					21.9959	4.106	21.9939	2.11	12.814	1.896	18.325	22.322	18.3209	13.095
					22.0358	3.999	22.0338	2.044	12.838	1.917	18.3583	21.787	18.3541	12.71
					22.0757	3.957	22.0737	2.015	12.861	1.875	18.3915	21.238	18.3874	12.356
					22.1157	3.907	22.1136	1.949	12.884	1.905	18.4248	20.713	18.4206	12.003
					22.1556	3.887	22.1536	1.938	12.907	1.948	18.4581	20.232	18.4539	11.662
					22.1955	3.767	22.1935	1.889	12.931	1.959	18.4913	19.742	18.4871	11.33
					22.2354	3.702	22.2334	1.884	12.954	2.02	18.5246	19.335	18.5204	11.015
					22.2753	3.608	22.2733	1.86	12.977	2.06	18.5578	18.866	18.5536	10.717
					22.3153	3.558	22.3132	1.799	13	2.038	18.5911	18.441	18.5869	10.399
					22.3552	3.458	22.3531	1.776	13.024	2.061	18.6244	18.023	18.6201	10.072
					22.3951	3.439	22.3931	1.714	13.047	2.141	18.6576	17.616	18.6534	9.823
					22.435	3.338	22.433	1.713	13.07	2.175	18.6909	17.275	18.6866	9.555
					22.4749	3.284	22.4729	1.705	13.093	2.182	18.7241	16.831	18.7199	9.265
					22.5149	3.26	22.5128	1.65	13.117	2.192	18.7574	16.52	18.7531	9.05
					22.5548	3.214	22.5527	1.629	13.14	2.229	18.7906	16.084	18.7864	8.801
					22.5947	3.136	22.5926	1.612	13.163	2.258	18.8239	15.76	18.8196	8.501
					22.6346	3.1	22.6326	1.595	13.186	2.31	18.8572	15.443	18.8529	8.302
					22.6745	3.074	22.6725	1.574	13.21	2.368	18.8904	15.126	18.8861	8.094
					22.7145	3.017	22.7124	1.56	13.233	2.379	18.9237	14.885	18.9194	7.875
					22.7544	2.971	22.7523	1.536	13.256	2.373	18.9569	14.574	18.9526	7.668
					22.7943	2.937	22.7922	1.512	13.279	2.425	18.9902	14.3	18.9859	7.479
					22.8342	2.89	22.8321	1.513	13.303	2.482	19.0235	13.978	19.0191	7.252
					22.8741	2.819	22.8721	1.457	13.326	2.486	19.0567	13.74	19.0524	7.09
					22.9141	2.76	22.912	1.418	13.349	2.516	19.09	13.494	19.0856	6.912
					22.954	2.697	22.9519	1.378	13.372	2.576	19.1232	13.26	19.1189	6.713
					22.9939	2.687	22.9918	1.383	13.396	2.656	19.1565	13.075	19.1521	6.567
					23.0338	2.688	23.0317	1.395	13.419	2.678	19.1897	12.828	19.1854	6.386
					23.0737	2.672	23.0716	1.366	13.442	2.703	19.223	12.634	19.2186	6.245
					23.1137	2.575	23.1116	1.332	13.465	2.75	19.2563	12.374	19.2519	6.093
					23.1536	2.559	23.1515	1.356	13.489	2.814	19.2895	12.169	19.2851	5.956
					23.1935	2.535	23.1914	1.353	13.512	2.873	19.3228	11.915	19.3184	5.806
					23.2334	2.465	23.2313	1.324	13.535	2.885	19.356	11.755	19.3516	5.689
					23.2733	2.427	23.2712	1.306	13.559	2.922	19.3893	11.578	19.3849	5.532
					23.3133	2.416	23.3111	1.301	13.582	2.974	19.4225	11.399	19.4181	5.435
					23.3532	2.395	23.3511	1.276	13.605	3.04	19.4558	11.234	19.4514	5.32
					23.3931	2.361	23.391	1.292	13.628	3.107	19.4891	11.066	19.4846	5.174
					23.433	2.303	23.4309	1.3	13.652	3.132	19.5223	10.89	19.5179	5.022
					23.4729	2.237	23.4708	1.259	13.675	3.186	19.5556	10.766	19.5511	4.937
					23.5129	2.237	23.5107	1.197	13.698	3.268	19.5888	10.649	19.5844	4.849
					23.5528	2.267	23.5506	1.187	13.721	3.337	19.6221	10.498	19.6176	4.728
					23.5927	2.183	23.5906	1.208	13.745	3.361	19.6553	10.346	19.6509	4.64
					23.6326	2.176	23.6305	1.165	13.768	3.408	19.6886	10.197	19.6841	4.507
					23.6725	2.163	23.6704	1.153	13.791	3.476	19.7219	10.087	19.7174	4.419
					23.7125	2.162	23.7103	1.145	13.814	3.503	19.7551	9.974	19.7506	4.343
					23.7524	2.127	23.7502	1.128	13.838	3.574	19.7884	9.853	19.7839	4.215
					23.7923	2.107	23.7901	1.081	13.861	3.652	19.8216	9.731	19.8172	4.141
					23.8322	2.08	23.8301	1.039	13.884	3.751	19.8549	9.616	19.8504	4.047
					23.8721	2.062	23.87	1.067	13.907	3.827	19.8881	9.515	19.8836	3.995
					23.9121	2.041	23.9099	1.042	13.931	3.856	19.9214	9.388	19.9169	3.915
					23.952	2.025	23.9498	1.031	13.954	3.91	19.9547	9.293	19.9502	3.868
					23.9919	2.017	23.9897	0.996	13.977	3.992	19.9879	9.222	19.9834	3.812
					24.0318	1.994	24.0296	1	14	4.055	20.0212	9.081	20.0166	3.671
					24.0717	1.919	24.0695	0.985	14.024	4.177	20.0544	9.007	20.0499	3.624
					24.1117	1.894	24.1095	0.953	14.047	4.293	20.0877	8.93	20.0831	3.569
					24.1516	1.898	24.1494	0.929	14.07	4.377	20.121	8.835	20.1164	3.483
					24.1915	1.906	24.1893	0.931	14.093	4.469	20.1542	8.725	20.1497	3.472
					24.2314	1.905	24.2292	0.919	14.117	4.584	20.1875	8.666	20.1829	3.389
					24.2713	1.856	24.2691	0.889	14.14	4.677	20.2207	8.528	20.2161	3.308
					24.3113	1.819	24.309	0.925	14.163	4.731	20.254	8.515	20.2494	3.273
					24.3512	1.808	24.349	0.864	14.186	4.825	20.2873	8.471	20.2827	3.261
					24.3911	1.803	24.3889	0.853	14.21	4.943	20.3205	8.377	20.3159	3.176
					24.431	1.769	24.4288	0.877	14.233	5.062	20.3538	8.297	20.3492	3.09
					24.4709	1.75	24.4687	0.855	14.256	5.19	20.387	8.195	20.3824	3.078
					24.5109	1.715	24.5086	0.822	14.279	5.309	20.4203	8.161	20.4156	3.007
					24.5508	1.682	24.5485	0.788	14.303	5.461	20.4535	8.065	20.4489	2.922
					24.5907	1.682	24.5885	0.75	14.326	5.61	20.4868	8.028	20.4822	2.913
					24.6306	1.658	24.6284	0.75	14.349	5.714	20.5201	7.976	20.5154	2.866
					24.6705	1.715	24.6683	0.742	14.372	5.865	20.5533	7.924	20.5486	2.82
					24.7105	1.652	24.7082	0.768	14.396	6.02	20.5866	7.847	20.5819	2.821
					24.7504	1.682	24.7481	0.732	14.419	6.179	20.6198	7.827	20.6151	2.78
					24.7903	1.638	24.788	0.763	14.442	6.319	20.6531	7.719	20.6484	2.704
					24.8302	1.666	24.828	0.784	14.466	6.467	20.6863	7.692	20.6817	2.678
					24.8701	1.619	24.8679	0.73	14.489	6.637	20.7196	7.693	20.7149	2.679
					24.9101	1.57	24.9078	0.748	14.512	6.794	20.7528	7.63	20.7481	2.638
					24.95	1.579	24.9477	0.705	14.535	6.955	20.7861	7.555	20.7814	2.638
					24.9899	1.541	24.9876	0.703	14.559	7.16	20.8194	7.534	20.8147	2.621
					25.0298	1.561	25.0276	0.671	14.582	7.363	20.8526	7.497	20.8479	2.605
					25.0697	1.51	25.0675	0.694	14.605	7.537	20.8859	7.471	20.8812	2.561
					25.1097	1.485	25.1074	0.686	14.628	7.742	20.9191	7.422	20.9144	2.552
					25.1496	1.504	25.1473	0.667	14.652	8.007	20.9524	7.397	20.9476	2.516
					25.1895	1.508	25.1872	0.658	14.675	8.223	20.9857	7.342	20.9809	2.521
					25.2294	1.459	25.2271	0.64	14.698	8.446	21.0189	7.339	21.0142	2.498
					25.2693	1.467	25.267	0.667	14.721	8.714	21.0522	7.296	21.0474	2.501
					25.3093	1.464	25.307	0.65	14.745	8.985	21.0854	7.201	21.0806	2.451
					25.3492	1.455	25.3469	0.642	14.768	9.28	21.1187	7.154	21.1139	2.41
					25.3891	1.446	25.3868	0.608	14.791	9.517	21.1519	7.135	21.1472	2.382
					25.429	1.407	25.4267	0.592	14.814	9.796	21.1852	7.131	21.1804	2.366
					25.4689	1.402	25.4666	0.586	14.838	10.103	21.2185	7.076	21.2137	2.32
					25.5089	1.41	25.5065	0.608	14.861	10.421	21.2517	7.002	21.2469	2.267
					25.5488	1.394	25.5465	0.583	14.884	10.753	21.285	7.001	21.2802	2.248
					25.5887	1.383	25.5864	0.536	14.907	11.07	21.3182	6.95	21.3134	2.246
					25.6286	1.342	25.6263	0.537	14.931	11.437	21.3515	6.9	21.3467	2.254
					25.6685	1.353	25.6662	0.534	14.954	11.834	21.3848	6.875	21.3799	2.261
					25.7085	1.38	25.7061	0.558	14.977	12.209	21.418	6.829	21.4132	2.207
					25.7484	1.284	25.746	0.523	15	12.6	21.4513	6.788	21.4464	2.157
					25.7883	1.312	25.786	0.493	15.024	12.959	21.4845	6.787	21.4797	2.157
					25.8282	1.281	25.8259	0.519	15.047	13.353	21.5178	6.747	21.5129	2.126
					25.8681	1.29	25.8658	0.5	15.07	13.814	21.551	6.703	21.5462	2.123
					25.9081	1.277	25.9057	0.485	15.093	14.321	21.5843	6.669	21.5794	2.095
					25.948	1.257	25.9456	0.47	15.117	14.842	21.6176	6.576	21.6127	2.035
					25.9879	1.235	25.9855	0.489	15.14	15.34	21.6508	6.555	21.6459	2.023
					26.0278	1.227	26.0254	0.482	15.163	15.886	21.6841	6.547	21.6792	2.002
					26.0677	1.207	26.0654	0.475	15.186	16.403	21.7173	6.505	21.7124	1.99
					26.1077	1.212	26.1053	0.451	15.21	16.973	21.7506	6.479	21.7457	1.98
					26.1476	1.178	26.1452	0.456	15.233	17.6	21.7839	6.451	21.7789	1.964
					26.1875	1.173	26.1851	0.445	15.256	18.177	21.8171	6.457	21.8122	1.968
					26.2274	1.12	26.225	0.44	15.279	18.736	21.8504	6.396	21.8454	1.932
					26.2673	1.176	26.2649	0.453	15.303	19.338	21.8836	6.329	21.8787	1.909
					26.3073	1.142	26.3049	0.47	15.326	20.052	21.9169	6.328	21.9119	1.904
					26.3472	1.142	26.3448	0.412	15.349	20.731	21.9501	6.287	21.9452	1.863
					26.3871	1.161	26.3847	0.42	15.373	21.442	21.9834	6.246	21.9784	1.825
					26.427	1.119	26.4246	0.406	15.396	22.166	22.0166	6.247	22.0117	1.843
					26.4669	1.119	26.4645	0.441	15.419	22.872	22.0499	6.167	22.0449	1.841
					26.5069	1.128	26.5044	0.445	15.442	23.666	22.0832	6.165	22.0782	1.802
					26.5468	1.06	26.5444	0.429	15.466	24.466	22.1164	6.162	22.1114	1.793
					26.5867	1.063	26.5843	0.436	15.489	25.271	22.1497	6.131	22.1447	1.802
					26.6266	1.054	26.6242	0.396	15.512	26.111	22.1829	6.084	22.1779	1.78
					26.6665	1.058	26.6641	0.404	15.535	26.903	22.2162	6.031	22.2112	1.781
					26.7065	1.03	26.704	0.401	15.559	27.706	22.2494	6.024	22.2444	1.762
					26.7464	1.013	26.744	0.385	15.582	28.53	22.2827	6.014	22.2777	1.751
					26.7863	0.98	26.7839	0.394	15.605	29.464	22.316	5.991	22.3109	1.763
					26.8262	1.055	26.8238	0.384	15.628	30.374	22.3492	5.951	22.3442	1.742
					26.8661	0.974	26.8637	0.4	15.652	31.314	22.3825	5.908	22.3774	1.723
					26.9061	0.984	26.9036	0.385	15.675	32.254	22.4157	5.891	22.4107	1.726
					26.946	0.989	26.9435	0.374	15.698	33.121	22.449	5.884	22.4439	1.728
					26.9859	1.017	26.9835	0.367	15.721	33.969	22.4823	5.848	22.4772	1.692
					27.0258	0.937	27.0234	0.384	15.745	34.913	22.5155	5.875	22.5104	1.681
					27.0657	0.985	27.0633	0.385	15.768	35.803	22.5488	5.88	22.5437	1.718
					27.1057	0.974	27.1032	0.361	15.791	36.714	22.582	5.804	22.5769	1.707
					27.1456	0.98	27.1431	0.351	15.814	37.609	22.6153	5.829	22.6102	1.689
					27.1855	0.942	27.183	0.353	15.838	38.468	22.6486	5.79	22.6434	1.674
					27.2254	0.941	27.2229	0.369	15.861	39.257	22.6818	5.78	22.6767	1.706
					27.2653	0.93	27.2629	0.369	15.884	40.148	22.7151	5.778	22.7099	1.699
					27.3053	0.918	27.3028	0.337	15.907	41.063	22.7483	5.737	22.7432	1.682
					27.3452	0.92	27.3427	0.365	15.931	41.881	22.7816	5.69	22.7764	1.686
					27.3851	0.896	27.3826	0.329	15.954	42.706	22.8148	5.697	22.8097	1.703
					27.425	0.897	27.4225	0.343	15.977	43.45	22.8481	5.662	22.8429	1.665
					27.4649	0.876	27.4624	0.32	16	44.177	22.8814	5.665	22.8762	1.65
					27.5049	0.867	27.5024	0.326	16.024	44.902	22.9146	5.632	22.9094	1.691
					27.5448	0.875	27.5423	0.318	16.047	45.585	22.9479	5.633	22.9427	1.682
					27.5847	0.85	27.5822	0.326	16.07	46.2	22.9811	5.648	22.9759	1.706
					27.6246	0.858	27.6221	0.343	16.093	46.856	23.0144	5.61	23.0092	1.675
					27.6645	0.881	27.662	0.311	16.117	47.497	23.0476	5.551	23.0424	1.684
					27.7045	0.868	27.7019	0.353	16.14	47.998	23.0809	5.56	23.0757	1.625
					27.7444	0.818	27.7419	0.316	16.163	48.542	23.1142	5.558	23.1089	1.644
					27.7843	0.83	27.7818	0.347	16.186	49.082	23.1474	5.555	23.1422	1.635
					27.8242	0.836	27.8217	0.36	16.21	49.514	23.1807	5.525	23.1754	1.633
					27.8641	0.787	27.8616	0.354	16.233	49.925	23.2139	5.475	23.2087	1.633
					27.9041	0.786	27.9015	0.413	16.256	50.295	23.2472	5.476	23.2419	1.601
					27.944	0.797	27.9414	0.39	16.28	50.614	23.2804	5.426	23.2752	1.572
					27.9839	0.789	27.9813	0.426	16.303	50.901	23.3137	5.417	23.3084	1.579
					28.0238	0.788	28.0213	0.37	16.326	51.144	23.347	5.403	23.3417	1.593
					28.0637	0.792	28.0612	0.352	16.349	51.344	23.3802	5.336	23.3749	1.594
					28.1037	0.759	28.1011	0.389	16.373	51.506	23.4135	5.342	23.4082	1.55
					28.1436	0.775	28.141	0.343	16.396	51.63	23.4467	5.298	23.4414	1.519
					28.1835	0.795	28.1809	0.34	16.419	51.718	23.48	5.269	23.4747	1.529
					28.2234	0.817	28.2208	0.329	16.442	51.806	23.5132	5.196	23.5079	1.5
					28.2633	0.757	28.2608	0.322	16.466	51.808	23.5465	5.231	23.5412	1.503
					28.3033	0.731	28.3007	0.307	16.489	51.767	23.5798	5.198	23.5744	1.481
					28.3432	0.76	28.3406	0.307	16.512	51.752	23.613	5.211	23.6077	1.455
					28.3831	0.75	28.3805	0.287	16.535	51.622	23.6463	5.15	23.6409	1.418
					28.423	0.769	28.4204	0.281	16.559	51.461	23.6795	5.124	23.6742	1.426
					28.4629	0.682	28.4603	0.284	16.582	51.296	23.7128	5.107	23.7074	1.447
					28.5029	0.768	28.5003	0.273	16.605	51.103	23.7461	5.076	23.7407	1.361
					28.5428	0.703	28.5402	0.319	16.628	50.869	23.7793	5.032	23.7739	1.375
					28.5827	0.703	28.5801	0.287	16.652	50.589	23.8126	5.035	23.8072	1.356
					28.6226	0.719	28.62	0.289	16.675	50.28	23.8458	5	23.8404	1.282
					28.6625	0.738	28.6599	0.269	16.698	49.937	23.8791	4.988	23.8737	1.266
					28.7025	0.71	28.6999	0.25	16.721	49.608	23.9123	4.983	23.9069	1.277
					28.7424	0.739	28.7398	0.248	16.745	49.262	23.9456	4.94	23.9402	1.242
					28.7823	0.722	28.7797	0.26	16.768	48.824	23.9789	4.844	23.9734	1.206
					28.8222	0.735	28.8196	0.251	16.791	48.374	24.0121	4.852	24.0067	1.183
					28.8621	0.696	28.8595	0.252	16.814	47.935	24.0454	4.853	24.0399	1.207
					28.9021	0.717	28.8994	0.26	16.838	47.441	24.0786	4.802	24.0732	1.188
					28.942	0.717	28.9394	0.274	16.861	46.906	24.1119	4.818	24.1064	1.149
					28.9819	0.739	28.9793	0.218	16.884	46.394	24.1452	4.733	24.1397	1.108
					29.0218	0.729	29.0192	0.242	16.907	45.835	24.1784	4.736	24.1729	1.107
					29.0617	0.717	29.0591	0.225	16.931	45.309	24.2117	4.745	24.2062	1.077
					29.1017	0.691	29.099	0.22	16.954	44.735	24.2449	4.705	24.2394	1.083
					29.1416	0.724	29.1389	0.2	16.977	44.138	24.2782	4.677	24.2727	1.033
					29.1815	0.756	29.1789	0.213	17	43.501	24.3114	4.677	24.3059	1.043
					29.2214	0.703	29.2188	0.243	17.024	42.86	24.3447	4.679	24.3392	0.986
					29.2613	0.696	29.2587	0.233	17.047	42.245	24.3779	4.63	24.3724	0.959
					29.3013	0.699	29.2986	0.268	17.07	41.592	24.4112	4.581	24.4057	0.952
					29.3412	0.702	29.3385	0.237	17.093	40.919	24.4445	4.565	24.4389	1.002
					29.3811	0.69	29.3784	0.193	17.117	40.229	24.4777	4.574	24.4722	1.014
					29.421	0.685	29.4183	0.194	17.14	39.58	24.511	4.524	24.5054	0.957
					29.4609	0.65	29.4583	0.204	17.163	38.923	24.5442	4.544	24.5387	0.962
					29.5009	0.657	29.4982	0.192	17.187	38.235	24.5775	4.524	24.5719	0.95
					29.5408	0.659	29.5381	0.18	17.21	37.591	24.6108	4.494	24.6052	0.916
					29.5807	0.63	29.578	0.251	17.233	36.905	24.644	4.468	24.6384	0.919
					29.6206	0.649	29.6179	0.171	17.256	36.215	24.6773	4.444	24.6717	0.943
					29.6605	0.613	29.6578	0.206	17.28	35.557	24.7105	4.416	24.7049	0.894
					29.7005	0.633	29.6978	0.154	17.303	34.841	24.7438	4.426	24.7382	0.916
					29.7404	0.639	29.7377	0.191	17.326	34.132	24.777	4.439	24.7714	0.909
					29.7803	0.695	29.7776	0.153	17.349	33.428	24.8103	4.404	24.8047	0.88
					29.8202	0.646	29.8175	0.181	17.373	32.751	24.8436	4.394	24.8379	0.894
					29.8601	0.658	29.8574	0.174	17.396	32.067	24.8768	4.368	24.8712	0.875
					29.9001	0.637	29.8973	0.184	17.419	31.391	24.9101	4.374	24.9044	0.879
					29.94	0.641	29.9373	0.148	17.442	30.703	24.9433	4.311	24.9377	0.888
					29.9799	0.656	29.9772	0.135	17.466	30.062	24.9766	4.337	24.9709	0.892
					30.0198	0.656	30.0171	0.156	17.489	29.395	25.0099	4.348	25.0042	0.897
					30.0597	0.649	30.057	0.172	17.512	28.711	25.0431	4.272	25.0374	0.877
					30.0997	0.613	30.0969	0.155	17.535	28.042	25.0764	4.254	25.0707	0.829
					30.1396	0.622	30.1368	0.159	17.559	27.386	25.1096	4.246	25.1039	0.865
					30.1795	0.611	30.1767	0.182	17.582	26.739	25.1429	4.222	25.1372	0.844
					30.2194	0.581	30.2167	0.162	17.605	26.12	25.1761	4.275	25.1704	0.807
					30.2593	0.573	30.2566	0.162	17.628	25.493	25.2094	4.21	25.2037	0.77
					30.2993	0.6	30.2965	0.149	17.652	24.86	25.2427	4.229	25.2369	0.75
					30.3392	0.561	30.3364	0.169	17.675	24.232	25.2759	4.219	25.2702	0.786
					30.3791	0.629	30.3763	0.163	17.698	23.608	25.3092	4.235	25.3034	0.828
					30.419	0.614	30.4163	0.155	17.721	23.006	25.3424	4.201	25.3367	0.827
					30.4589	0.615	30.4562	0.167	17.745	22.447	25.3757	4.201	25.3699	0.784
					30.4989	0.593	30.4961	0.148	17.768	21.863	25.4089	4.207	25.4032	0.756
					30.5388	0.575	30.536	0.142	17.791	21.238	25.4422	4.191	25.4364	0.751
					30.5787	0.571	30.5759	0.151	17.814	20.694	25.4755	4.155	25.4697	0.715
					30.6186	0.616	30.6158	0.127	17.838	20.152	25.5087	4.174	25.5029	0.687
					30.6585	0.636	30.6558	0.113	17.861	19.596	25.542	4.178	25.5362	0.716
					30.6985	0.597	30.6957	0.125	17.884	19.046	25.5752	4.127	25.5694	0.749
					30.7384	0.626	30.7356	0.116	17.907	18.514	25.6085	4.161	25.6027	0.7
					30.7783	0.6	30.7755	0.119	17.931	18.009	25.6417	4.168	25.6359	0.732
					30.8182	0.599	30.8154	0.108	17.954	17.485	25.675	4.136	25.6692	0.739
					30.8581	0.557	30.8553	0.107	17.977	17.001	25.7083	4.099	25.7024	0.74
					30.8981	0.571	30.8953	0.131	18.001	16.538	25.7415	4.082	25.7357	0.705
					30.938	0.583	30.9352	0.135	18.024	16.009	25.7748	4.117	25.7689	0.716
					30.9779	0.584	30.9751	0.148	18.047	15.533	25.808	4.155	25.8022	0.715
					31.0178	0.604	31.015	0.137	18.07	15.102	25.8413	4.14	25.8354	0.677
					31.0577	0.59	31.0549	0.108	18.094	14.648	25.8745	4.085	25.8687	0.645
					31.0977	0.566	31.0948	0.143	18.117	14.2	25.9078	4.09	25.9019	0.644
					31.1376	0.606	31.1348	0.123	18.14	13.741	25.9411	4.089	25.9352	0.675
					31.1775	0.59	31.1747	0.128	18.163	13.302	25.9743	4.083	25.9684	0.683
					31.2174	0.566	31.2146	0.104	18.187	12.862	26.0076	4.11	26.0017	0.671
					31.2573	0.585	31.2545	0.094	18.21	12.502	26.0408	4.093	26.0349	0.676
					31.2973	0.649	31.2944	0.112	18.233	12.158	26.0741	4.061	26.0682	0.691
					31.3372	0.596	31.3343	0.101	18.256	11.769	26.1074	4.078	26.1014	0.728
					31.3771	0.567	31.3742	0.074	18.28	11.359	26.1406	4.055	26.1347	0.686
					31.417	0.612	31.4142	0.055	18.303	10.97	26.1739	4.089	26.1679	0.703
					31.4569	0.577	31.4541	0.114	18.326	10.627	26.2071	4.088	26.2012	0.677
					31.4969	0.6	31.494	0.055	18.349	10.323	26.2404	4.041	26.2344	0.698
					31.5368	0.622	31.5339	0.068	18.373	9.981	26.2736	4.006	26.2677	0.665
					31.5767	0.607	31.5738	0.095	18.396	9.624	26.3069	4.034	26.3009	0.637
					31.6166	0.593	31.6137	0.075	18.419	9.257	26.3402	4.028	26.3342	0.637
					31.6565	0.589	31.6537	0.065	18.442	8.948	26.3734	4.068	26.3674	0.644
					31.6965	0.604	31.6936	0.044	18.466	8.682	26.4067	4.056	26.4007	0.69
					31.7364	0.589	31.7335	0.05	18.489	8.38	26.4399	4.039	26.4339	0.629
					31.7763	0.574	31.7734	0.081	18.512	8.122	26.4732	4.016	26.4672	0.621
					31.8162	0.606	31.8133	0.111	18.535	7.852	26.5065	4.018	26.5004	0.598
					31.8561	0.642	31.8532	0.086	18.559	7.548	26.5397	4.031	26.5337	0.628
					31.8961	0.631	31.8932	0.09	18.582	7.335	26.573	4.019	26.5669	0.635
					31.936	0.602	31.9331	0.089	18.605	7.101	26.6062	4.019	26.6002	0.545
					31.9759	0.597	31.973	0.121	18.628	6.854	26.6395	4.004	26.6334	0.557
					32.0158	0.569	32.0129	0.077	18.652	6.605	26.6727	3.998	26.6667	0.637
					32.0557	0.569	32.0528	0.119	18.675	6.342	26.706	4.011	26.7	0.622
					32.0957	0.601	32.0927	0.078	18.698	6.115	26.7392	3.973	26.7332	0.58
					32.1356	0.552	32.1326	0.122	18.721	5.937	26.7725	4.015	26.7664	0.612
					32.1755	0.593	32.1726	0.109	18.745	5.765	26.8058	4.002	26.7997	0.605
					32.2154	0.587	32.2125	0.075	18.768	5.528	26.839	3.962	26.833	0.61
					32.2553	0.567	32.2524	0.11	18.791	5.306	26.8723	3.985	26.8662	0.592
					32.2953	0.575	32.2923	0.103	18.814	5.165	26.9055	3.965	26.8995	0.604
					32.3352	0.56	32.3322	0.071	18.838	4.987	26.9388	3.982	26.9327	0.611
					32.3751	0.552	32.3721	0.057	18.861	4.767	26.9721	3.972	26.9659	0.595
					32.415	0.603	32.4121	0.087	18.884	4.591	27.0053	3.968	26.9992	0.592
					32.4549	0.579	32.452	0.086	18.908	4.45	27.0386	3.967	27.0325	0.585
					32.4949	0.568	32.4919	0.088	18.931	4.321	27.0718	3.976	27.0657	0.543
					32.5348	0.571	32.5318	0.101	18.954	4.157	27.1051	3.984	27.0989	0.58
					32.5747	0.547	32.5717	0.08	18.977	4.034	27.1383	3.993	27.1322	0.59
					32.6146	0.569	32.6116	0.101	19.001	3.942	27.1716	3.959	27.1654	0.566
					32.6545	0.549	32.6516	0.121	19.024	3.775	27.2049	3.915	27.1987	0.575
					32.6945	0.53	32.6915	0.154	19.047	3.635	27.2381	3.936	27.232	0.608
					32.7344	0.548	32.7314	0.128	19.07	3.513	27.2714	3.938	27.2652	0.591
					32.7743	0.568	32.7713	0.109	19.094	3.386	27.3046	3.946	27.2984	0.619
					32.8142	0.525	32.8112	0.116	19.117	3.261	27.3379	3.907	27.3317	0.587
					32.8541	0.541	32.8511	0.13	19.14	3.166	27.3712	3.925	27.365	0.57
					32.8941	0.588	32.8911	0.103	19.163	3.042	27.4044	3.95	27.3982	0.587
					32.934	0.562	32.931	0.093	19.187	2.957	27.4377	3.931	27.4315	0.59
					32.9739	0.525	32.9709	0.137	19.21	2.89	27.4709	3.928	27.4647	0.63
					33.0138	0.562	33.0108	0.11	19.233	2.757	27.5042	3.919	27.4979	0.588
					33.0537	0.559	33.0507	0.101	19.256	2.614	27.5374	3.872	27.5312	0.535
					33.0937	0.578	33.0906	0.051	19.28	2.555	27.5707	3.931	27.5645	0.565
					33.1336	0.573	33.1306	0.054	19.303	2.484	27.604	3.938	27.5977	0.558
					33.1735	0.56	33.1705	0.088	19.326	2.382	27.6372	3.907	27.6309	0.532
					33.2134	0.586	33.2104	0.049	19.349	2.341	27.6705	3.947	27.6642	0.58
					33.2533	0.583	33.2503	0.046	19.373	2.314	27.7037	3.967	27.6974	0.564
					33.2933	0.584	33.2902	0.041	19.396	2.25	27.737	3.97	27.7307	0.546
					33.3332	0.572	33.3301	0.068	19.419	2.19	27.7703	3.9	27.764	0.589
					33.3731	0.564	33.3701	0.065	19.442	2.092	27.8035	3.922	27.7972	0.579
					33.413	0.571	33.41	0.072	19.466	2.009	27.8368	3.931	27.8304	0.537
					33.4529	0.58	33.4499	0.052	19.489	1.964	27.87	3.888	27.8637	0.552
					33.4929	0.58	33.4898	0.056	19.512	1.938	27.9033	3.914	27.897	0.59
					33.5328	0.549	33.5297	0.032	19.535	1.901	27.9365	3.91	27.9302	0.579
					33.5727	0.582	33.5696	0.052	19.559	1.816	27.9698	3.885	27.9635	0.562
					33.6126	0.551	33.6096	0.033	19.582	1.719	28.0031	3.891	27.9967	0.593
					33.6525	0.549	33.6495	0.035	19.605	1.724				0.608
					33.6925	0.569	33.6894	0.031	19.628	1.72				0.579
					33.7324	0.535	33.7293	0.028	19.652	1.65				0.538
					33.7723	0.557	33.7692	0.009	19.675	1.626				0.555
					33.8122	0.55	33.8091	0.022	19.698	1.576				0.569
					33.8521	0.56	33.8491	0.037	19.721	1.537				0.581
					33.8921	0.523	33.889	0.002	19.745	1.523				0.598
					33.932	0.548	33.9289	-0.026	19.768	1.494				0.602
					33.9719	0.546	33.9688	0.034	19.791	1.443				0.648
					34.0118	0.512	34.0087	-0.019	19.815	1.419				0.616
					34.0517	0.54	34.0486	0.021	19.838	1.383				0.594
					34.0917	0.534	34.0886	0.032	19.861	1.346				0.614
					34.1316	0.538	34.1285	0.03	19.884	1.355				0.581
					34.1715	0.52	34.1684	-0.005	19.908	1.357				0.648
					34.2114	0.564	34.2083	0.008	19.931	1.311				0.64
					34.2513	0.526	34.2482	0.006	19.954	1.277				0.605
					34.2913	0.571	34.2881	0.018	19.977	1.256				0.617
					34.3312	0.526	34.328	-0.002	20.001	1.267				0.691
					34.3711	0.561	34.368	0.001	20.024	1.26				0.696
					34.411	0.54	34.4079	0.003	20.047	1.243				0.633
					34.4509	0.458	34.4478	-0.007	20.07	1.235				0.649
					34.4909	0.485	34.4877	0.004	20.094	1.214				0.682
					34.5308	0.501	34.5276	0.018	20.117	1.159				0.695
					34.5707	0.486	34.5675	0.002	20.14	1.138				0.739
					34.6106	0.489	34.6075	-0.001	20.163	1.152				0.688
					34.6505	0.501	34.6474	-0.018	20.187	1.145				0.677
					34.6904	0.467	34.6873	-0.006	20.21	1.123				0.695
					34.7304	0.471	34.7272	0.038	20.233	1.079				0.661
					34.7703	0.476	34.7671	0.024	20.256	1.055				0.661
					34.8102	0.484	34.807	-0.013	20.28	1.086				0.673
					34.8501	0.473	34.847	0.015	20.303	1.071				0.687
					34.8901	0.483	34.8869	0.005	20.326	1.028				0.682
					34.93	0.485	34.9268	0.018	20.349	1.016				0.621
					34.9699	0.466	34.9667	0.018	20.373	1.043				0.66
					35.0098	0.48	35.0066	-0.006	20.396	0.993				0.648
					35.0497	0.478	35.0466	-0.006	20.419	0.951				0.628
					35.0896	0.411	35.0865	0	20.442	0.972				0.637
					35.1296	0.507	35.1264	-0.014	20.466	0.964				0.647
					35.1695	0.439	35.1663	-0.007	20.489	0.915				0.61
					35.2094	0.475	35.2062	-0.027	20.512	0.911				0.639
					35.2493	0.503	35.2461	-0.03	20.535	0.919				0.648
					35.2893	0.477	35.2861	-0.024	20.559	0.916				0.644
					35.3292	0.48	35.326	-0.071	20.582	0.918				0.633
					35.3691	0.485	35.3659	-0.059	20.605	0.893				0.612
					35.409	0.449	35.4058	-0.023	20.628	0.861				0.587
					35.4489	0.498	35.4457	-0.045	20.652	0.866				0.558
					35.4888	0.481	35.4856	-0.039	20.675	0.87				0.571
					35.5288	0.531	35.5255	-0.054	20.698	0.862				0.612
					35.5687	0.543	35.5655	-0.026	20.722	0.854				0.621
					35.6086	0.515	35.6054	-0.007	20.745	0.854				0.625
					35.6485	0.501	35.6453	-0.014	20.768	0.855				0.611
					35.6885	0.467	35.6852	-0.032	20.791	0.79				0.641
					35.7284	0.45	35.7251	-0.043	20.815	0.782				0.62
					35.7683	0.498	35.765	-0.019	20.838	0.805				0.611
					35.8082	0.456	35.805	-0.021	20.861	0.786				0.658
					35.8481	0.453	35.8449	-0.026	20.884	0.779				0.635
					35.888	0.411	35.8848	-0.039	20.908	0.786				0.583
					35.928	0.478	35.9247	-0.006	20.931	0.758				0.613
					35.9679	0.457	35.9646	0.007	20.954	0.757				0.648
					36.0078	0.464	36.0045	-0.035	20.977	0.762				0.608
					36.0477	0.449	36.0445	-0.062	21.001	0.761				0.618
					36.0876	0.462	36.0844	-0.052	21.024	0.762				0.599
					36.1276	0.462	36.1243	-0.07	21.047	0.777				0.582
					36.1675	0.451	36.1642	-0.034	21.07	0.775				0.614
					36.2074	0.464	36.2041	-0.044	21.094	0.755				0.603
					36.2473	0.465	36.244	-0.065	21.117	0.762				0.623
					36.2873	0.479	36.2839	-0.077	21.14	0.734				0.606
					36.3272	0.477	36.3239	-0.06	21.163	0.747				0.639
					36.3671	0.464	36.3638	-0.06	21.187	0.759				0.591
					36.407	0.475	36.4037	-0.043	21.21	0.743				0.591
					36.4469	0.451	36.4436	-0.043	21.233	0.737				0.58
					36.4868	0.436	36.4835	-0.027	21.256	0.716				0.621
					36.5268	0.457	36.5234	-0.063	21.28	0.723				0.563
					36.5667	0.492	36.5634	-0.037	21.303	0.75				0.577
									21.326	0.767				0.615
									21.349	0.729				0.61
									21.373	0.727				0.592
									21.396	0.714				0.58
									21.419	0.713				0.581
									21.442	0.731				0.585
									21.466	0.723
									21.489	0.662
									21.512	0.67
									21.535	0.691
									21.559	0.71
									21.582	0.695
									21.605	0.679
									21.629	0.741
									21.652	0.75
									21.675	0.693
									21.698	0.666
									21.722	0.687
									21.745	0.695
									21.768	0.67
									21.791	0.637
									21.815	0.65
									21.838	0.698
									21.861	0.692
									21.884	0.687
									21.908	0.684
									21.931	0.69
									21.954	0.68
									21.977	0.666
									22.001	0.641
									22.187	0.665
									22.21	0.658
									22.233	0.635
									22.256	0.6
									22.28	0.614
									22.303	0.648
									22.326	0.633
									22.349	0.655
									22.373	0.639
									22.396	0.604
									22.419	0.625
									22.442	0.615
									22.466	0.605
									22.489	0.605
									22.512	0.606
									22.536	0.632
									22.559	0.606
									22.582	0.58
									22.605	0.586
									22.629	0.601
									22.652	0.62
									22.675	0.637

## Sheet: Figure 3
		Kd (M)	Kd Error
1	WT	3.577e-08	5.089e-09
2	D440A	1.451e-07	6.46e-09
3	D448A	3.678e-08	5.119e-09
4	D457A	7.71e-08	6.484e-09
5	K462A	1.037e-07	5.642e-09
6	R500A	2.136e-07	1.274e-08
7	K501A	9.346e-08	8.303e-09
8	K589A	1.314e-07	9.662e-09
9	K592A	7.356e-08	7.255e-09
10	E595A	3.642e-08	4.544e-09
11	D599A	1.121e-07	6.258e-09
12	K610A	7.989e-08	6.513e-09
13	D622A	6.962e-08	6.489e-09
14	R500A+K501A	2.404e-07	1.379e-08
15	K592A+E595A	1.552e-07	9.881e-09
16	K589A+E595A	1.934e-07	1.135e-08
17	K589A+K592A	1.953e-07	1.074e-08
18	K589A+K592A+E595A	1.664e-07	9.12e-09

## Sheet: Figure 4
Inhibitor Library Screen
Replicate Group	KD (M)	kdis(1/s)	Full R^2			Inhibitor	TM
HY-B0028	0.000187	0.0222	0.9407			TAK-659 hydrochloride	36
HY-100126	0.000302	0.016	0.9748			IRAK-1-4 inhibitor I	36
HY-16938	0.000104	0.0142	0.9652			mTOR inhibitor-1	40
HY-128064	0.000215	0.0139	0.9742			IM156	36
HY-13859	0.000105	0.0146	0.9753			RAF265	39
HY-B0809	0.000121	0.017	0.9656			Rimacalib	37
HY-10941	4.74e-05	0.0281	0.9044			GW788388	36
HY-101854	9.96e-05	0.0125	0.9538			Quercetagetin	36.5
HY-17425A	5.29e-09	1.37e+104	0			Sp-cAMPS sodium salt	36
HY-B0307	3.28e-05	0.00934	0.8161			Gemcitabine	36
HY-19661	<1.0E-12	<1.0E-07	0.4909			5-Aminosalicylic Acid	36
HY-18776	<1.0E-12	<1.0E-07	0.6148			Lavendustin A	38
HY-B0277	4.58e-05	0.00665	0.9257			2-D08	31
HY-D0186	6.35e-05	0.00957	0.9391			KO-947	37
HY-W012313	4.02e-05	0.00911	0.9141			Perifosine	31
HY-A0032A	1.2e-05	0.00533	0.7075			Hematein	35
HY-17563	4.17e-05	0.00883	0.9273			Hispidin	39
HY-15236	3.97e-05	0.00717	0.9346			NH125	32
HY-N0160	0.000141	0.00931	0.9255			Theaflavin 3,3'-digallate	37
HY-112669	5.21e-05	0.0103	0.9612			Control	36
HY-B0941	0.0169	0.0152	0.8955
HY-17470	0.000168	0.0126	0.9894
HY-17400	0.000242	0.0124	0.9749
HY-B0219	0.00103	0.0153	0.9629
HY-17422	0.000114	0.0136	0.9651
HY-B0739A	0.000562	0.0201	0.9606
HY-F0003A	6.15e-05	0.0139	0.9813
HY-W002272	0.000168	0.0126	0.9664
HY-W009444	0.000191	0.0132	0.9752
HY-B0017	9.54e-05	0.00987	0.9346
HY-100747	0.00395	0.107	0.6912
HY-B0003	7.34e-05	0.0114	0.9423
HY-W010450	4.28e-05	0.0085	0.6954
HY-17564	8.42e-05	0.0178	0.8931
HY-B1516	0.000103	0.0265	0.9176
HY-13605A	4.91e-05	0.0114	0.9228
HY-103173	4.05e-05	0.0141	0.9783
HY-112861A	4.41e-05	0.0113	0.8614
HY-N0086	0.000457	0.00618	0.8027
HY-15695	6.52e-05	0.0133	0.9721
HY-13605A	0.0114	0.0692	0.5423
HY-13701	0.0103	0.0184	0.9303
HY-10444	0.0144	0.0154	0.878
HY-W006429	0.000468	0.0198	0.9592
HY-W019670	0.000211	0.0322	0.9409
HY-N1150	8.87e-05	0.0131	0.9512
HY-D0184	0.0065	0.00821	0.8546
HY-W011151	0.00011	0.0133	0.9799
HY-B0606	0.0291	0.05	0.8475
HY-Y1125	0.0101	0.00699	0.7081
HY-100130	0.0083	0.158	0.4197
HY-B0445	0.000128	0.0155	0.9755
HY-19316	11400000000	1.05e+16	0
HY-W010832	0.000223	0.0116	0.9884
HY-N0092	0.000148	0.0139	0.9759
HY-14941	0.000121	0.0128	0.9779
HY-15910	0.000126	0.0129	0.9869
HY-B0434	5.65e-05	0.0106	0.9397
HY-12306	6.91e-05	0.0104	0.9651
HY-112862	0.0157	0.0704	0.3378
HY-101055	4.87e+16	36300000000	0
HY-W013441	0.000138	0.0151	0.9699
HY-W011527	0.000151	0.0131	0.9627
HY-13578	9.67e-05	0.0139	0.9709
HY-W011552	9.59e-05	0.0146	0.9824
HY-A0061	3.83e-05	0.0113	0.8801
HY-111639	4.19e-05	0.0102	0.8825
HY-B0255	0.000106	0.0114	0.938
HY-111809	0.000419	0.0111	0.8875
HY-107856	4.5e-05	0.00924	0.9161
HY-111642	0.000159	0.0189	0.9756
HY-W008449	0.000128	15.5	0.6387
HY-100396	0.000105	0.0139	0.9643
HY-B0346	6.74e-05	0.0134	0.9815
HY-130354	6.66e-05	0.0162	0.9755
HY-113061	6.45e-05	0.0134	0.9796
HY-12885	5.91e-05	0.0188	0.9398
HY-B0139	5.08e-05	0.0102	0.9711
HY-10533	4.47e-05	0.00985	0.9713
HY-108940	3.82e-05	0.0107	0.9434
HY-100530C	1.43e-06	0.000754	0.9762
HY-W077279	0.00349	0.164	0.9761
HY-W010918	5.36e-09	2.67	0.8211
HY-90006	2.55e-05	0.00736	0.9641
HY-16445B	3.48e-05	0.0152	0.969
HY-12365	0.000969	0.481	0.9756
HY-112860	9.7e-05	0.024	0.9898
HY-W012078	8.99e-05	0.0191	0.9795
HY-111645	0.000111	0.0167	0.9833
HY-13623A	0.000202	0.0258	0.9823
HY-18687	5.63e-05	0.0156	0.9184
HY-B0152	0.000295	0.0406	0.9817
HY-17392	0.000108	0.0142	0.9666
HY-137958A	0.0187	0.0583	0.9507
HY-113136	0.000571	0.0288	0.9798
HY-77652	0.00971	0.0373	0.9246
HY-A0181	0.000265	0.0285	0.9777
HY-W008638	0.00027	0.0426	0.952
HY-B0764	8.87e-05	0.0143	0.9443
HY-B0764A	0.0123	0.0529	0.8867
HY-111640	0.00016	0.0258	0.9665
HY-B0503	0.00595	0.0602	0.8782
HY-B0016	4.7e-05	0.0109	0.8592
HY-111641	0.135	1.35	0
HY-13765	4.01e-05	0.151	0.8889
HY-N0091	0.000122	0.0174	0.9505
HY-10165	5.02e-05	0.00845	0.9126
HY-N6652	2.52e-05	0.00867	0.7443
HY-13637	0.0263	1.29	0
HY-16445	8.64e-06	0.00268	0.6081
HY-103181	0.000816	0.256	0.9427
HY-113139	0.0364	0.122	0.9264
HY-17426	0.0109	0.615	0
HY-16200	0.00632	0.0161	0.9149
HY-A0005	0.000467	0.381	0.7577
HY-B0021	0.0275	0.115	0.9164
HY-I0960	0.00557	0.0353	0.8078
HY-131967	0.00662	1	0.4767
HY-B0513	7.65e-05	0.0156	0.8099
HY-D0185	0.00495	0.0447	0.8433
HY-13420	0.0379	0.159	0.7344
HY-123055	0.00928	2.02	0
HY-I0626	0.00704	0.0816	0.7079
HY-W016009	1.47e-06	0.00479	0.2547
HY-B0250	4.47e-06	0.00457	0.187
HY-101981	<1.0E-12	<1.0E-07	0.5299
HY-W011683	0.0178	0.0555	0.6009
HY-123032	3.87e-05	21.4	0.5933
HY-17424	0.00696	0.00468	0.5856
HY-A0168	0.00124	17	0
HY-N6666	0.0041	27.7	0
HY-101984	0.00025	15.9	0.7136
HY-B1449	0.00614	2.89	0.0523
HY-100032	0.0176	0.00399	0.3445
HY-W013175	0.0103	1.18	0.3893
HY-116217	0.00595	19	0
HY-W008344	0.0346	27.2	0
HY-108652	0.00489	17.9	0
HY-128671	0.0983	0.136	0
HY-23789	0.000257	17.1	0
HY-18775	0.0268	0.0153	0.1852
HY-B1011	0.000256	20.9	0
HY-21997	2.7e+23	1.63e+28	0
HY-B0069	2.67e+17	8.72e+21	0
HY-F0001	5.59e-11	<1.0E-07	0
HY-116174	233000000000000	4.24e+18	0
HY-101400	5.15e-11	<1.0E-07	0
HY-18684	2.75e+17	1.88e+20	0
HY-W013059	5.59e-11	<1.0E-07	0
HY-W013093	8.22e-09	<1.0E-07	0
HY-N0262	0.0544	0.225	0.5673
HY-W010702	7.32e-05	0.448	0.9877
HY-W010744	2.14e-05	0.0837	0.977
HY-W008661	501000000000000	5360000000000000	0
HY-132136	1.05e-05	0.00455	0.5086
HY-100973A	0.0319	2.57	0.7862
HY-W011518	0.0129	0.0452	0.921
HY-W017068	3.75e-05	0.0195	0.96
HY-W008848	2.26e-05	0.00794	0.8285
HY-45491	5.44e+22	3.59e+26	0
HY-W008849	0.00705	0.139	0.5386
HY-W011824	0.000744	18	0
HY-128851	65700000000000	1.18e+21	0
HY-W013068	1.92e-05	0.01	0.7832
HY-135878	0.000101	0.0506	0.7621
HY-45492	1.21e-05	0.0073	0.736
HY-121513	0.000575	16.3	0.4622
HY-W012642	2.26e-06	1.14e+42	0.6182
HY-123523	0.00418	0.106	0.587
HY-W048496	0.013	15.2	0.5041
HY-136978	0.00356	1.26	0.7709
HY-W018179	5.04e+16	7.99e+18	0
HY-W013260	0.368	3.08	0.1834
HY-W011834	0.000221	16.4	0.1712
HY-W010706	8.43e-05	0.0135	0.9799
HY-W048491	0.0054	17.6	0
HY-W039442	0.0345	3.39	0.0501
HY-21601	0.023	0.419	0
HY-W013332A	1.15e+17	3.76e+16	0
HY-W048495	0.0126	0.12	0.5952
HY-138305	4.84e+19	6.2e+21	0
HY-W013403	0.000274	17.9	0
HY-W048480	0.00054	25.3	0
HY-17026	4.98e-05	0.0198	0.9135
HY-13605	5.55e-05	0.0194	0.9234
HY-10468	0.00033	0.0351	0.9659
HY-18939	0.0117	0.32	0
HY-N0093	0.000164	0.0256	0.9646
HY-18978	4.11e+23	6.93e+21	0
HY-B0249	0.000202	0.0211	0.9543
HY-B0228	0.00858	16.4	0
HY-B0116	0.00769	0.0437	0.9748
HY-B0256	0.0141	0.0427	0.9743
HY-B0158	0.000181	0.0396	0.9602
HY-113135	0.000136	0.0186	0.9377
HY-B0097	0.0014	0.0495	0.9724
HY-17413	0.00154	0.0257	0.9538
HY-N0097	0.000803	0.0369	0.9786
HY-A0181A	0.000103	0.0253	0.9551
HY-W040329	0.0191	0.0268	0.9574
HY-W017389	0.00746	25.2	0
HY-118341	0.000628	45.1	0.1615
HY-10586	0.00104	18.4	0
HY-113138	0.000181	29.6	0
HY-W009162	0.000472	14.4	0.6577
HY-A0004	0.000338	16.6	0.0405
HY-113137	0.0016	0.326	0.8266
HY-W010970	0.000379	17.5	0
HY-B0739	0.00126	1.36	0.5757
HY-14905	0.0113	2.9	0.2943
HY-13599	0.0169	0.509	0.7235
HY-13677A	5.59e-11	<1.0E-07	0
HY-104012	0.000101	0.0586	0.782
HY-113291	0.00122	0.541	0.9212
HY-113596	<1.0E-12	<1.0E-07	0
HY-107372	8.45e+17	630000000000	0
HY-19638A	5.59e-11	<1.0E-07	0
HY-111646	5.59e-11	<1.0E-07	0
HY-W010737	5.59e-11	<1.0E-07	0
HY-B2176A	5.59e-11	<1.0E-07	0
HY-130801	1.14e-08	<1.0E-07	0
HY-W012009	4.82e-08	<1.0E-07	0
HY-B1654A	2.83e-08	<1.0E-07	0
HY-50723	5.59e-11	<1.0E-07	0
HY-113066A	5.59e-11	<1.0E-07	0
HY-W013100	5.59e-11	<1.0E-07	0
HY-F0002	<1.0E-12	<1.0E-07	0.2764
HY-F0002A	53.9	0.000146	0
HY-F0003	7.88e+16	470000000000	0
HY-101400A	5.59e-11	<1.0E-07	0
HY-W008915	9.35e-08	<1.0E-07	0
HY-15424	0.000116	15.7	0.6304
HY-13272	0.00383	0.265	0.9843
HY-16585	0.00155	0.553	0.9285
HY-13822	4.03e-05	0.00729	0.9453
HY-100627	6.57e-05	14.9	0.5002
HY-N0366	5.3e-06	0.00315	0.6163
HY-19832	0.000771	22.4	0
HY-10342	7.6e-06	0.0111	0.8633
HY-50940	0.00012	6.9	0.7252
HY-10322	5.59e-11	<1.0E-07	0
HY-13864	0.00333	0.258	0.9767
HY-10328	<1.0E-12	0.00192	0.0078
HY-15610	3.9e-05	0.00787	0.9452
HY-13943	0.00154	0.223	0.8927
HY-W017212	8.62e-05	0.137	0.8757
HY-50710	<1.0E-12	<1.0E-07	0.0951
HY-W008849	0.00102	0.173	0.985
HY-W011824	0.00249	0.415	0.9822
HY-128851	0.00116	1.44	0.7284
HY-W013068	0.0018	0.489	0.9542
HY-135878	0.00157	0.527	0.9903
HY-45492	0.00961	0.0363	0.9655
HY-121513	3.24e-05	0.0143	0.8133
HY-W012642	0.00455	1.15	0.8808
HY-123523	0.00254	0.449	0.9244
HY-W048496	0.00477	0.111	0.9888
HY-136978	0.0024	0.49	0.9842
HY-W018179	0.000174	0.19	0.9778
HY-W013260	2.23e-05	<1.0E-07	0
HY-W011834	<1.0E-12	<1.0E-07	0
HY-W010706	6.72e-07	1.9e+105	0.6607
HY-W048491	0.000398	16.2	0.6237
HY-W039442	0.000408	37.3	0.9763
HY-21601	0.0131	0.147	0.6623
HY-W013332A	1e-05	26.2	0.5438
HY-W048495	4.12e-05	0.00786	0.8366
HY-138305	0.0017	1.9	0.8795
HY-W013403	0.0104	30.2	0
HY-W048480	0.0475	0.745	0.3638
HY-17026	8.97e-06	0.00255	0.9416
HY-13605	6.24e-05	0.0159	0.8852
HY-10468	4.27e-11	<1.0E-07	0
HY-18939	0.000573	13.9	0.8139
HY-N0093	<1.0E-12	<1.0E-07	0.3021
HY-18978	0.0143	1.66	0.6381
HY-B0249	0.00429	0.226	0.9247
HY-B0228	0.000641	19.8	0
HY-B0116	6.8e-06	1.19	0.7
HY-B0256	0.00356	0.589	0.9733
HY-B0158	1.22e-05	0.00665	0.6269
HY-113135	0.00313	0.295	0.9442
HY-B0097	5.59e-11	<1.0E-07	0
HY-17413	1.06e-06	0.00854	0.7056
HY-N0097	0.00274	15.9	0.012
HY-A0181A	5.59e-11	<1.0E-07	0
HY-W040329	2.89e-05	0.0111	0.8541
HY-W017389	0.00201	0.833	0.8934
HY-118341	0.00578	0.46	0.2178
HY-10586	0.00753	0.0634	0.9709
HY-113138	0.00191	1.93	0.9479
HY-W009162	4.26e-05	47.7	0
HY-A0004	2.57e-06	0.0175	0.689
HY-113137	0.0039	0.272	0.9844
HY-W010970	0.0133	0.174	0.3963
HY-B0739	8.57e-05	0.083	0.939
HY-14905	1.29e+23	1.48e+24	0
HY-13599	0.00393	1.07	0.4838
HY-13677A	0.0368	0.141	0.3221
HY-104012	0.000505	14.7	0.3477
HY-113291	0.00361	0.0543	0.9823
HY-113596	5.59e-11	<1.0E-07	0
HY-107372	0.00407	0.165	0.9546
HY-19638A	2.4e-06	0.446	0.435
HY-111646	0.0121	0.0802	0.9856
HY-W010737	9.91e-05	0.0343	0.9007
HY-B2176A	0.000157	19.4	0.2295
HY-130801	0.00874	0.355	0.1227
HY-W012009	3.96e-11	<1.0E-07	0
HY-B1654A	0.0412	0.414	0.3371
HY-50723	0.0112	1.27	0
HY-113066A	0.000115	53.3	0
HY-W013100	0.0428	0.327	0.6044
HY-F0002	0.0183	0.0818	0.8722
HY-F0002A	0.0539	1.72	0.0292
HY-F0003	0.032	0.313	0.2305
HY-101400A	0.0405	0.704	0.1149
HY-120111	2.7e-06	0.0206	0.8091
HY-101524	0.00167	0.337	0.982
HY-18007	9.22e-05	0.0321	0.9435
HY-117273	0.000772	0.176	0.9766
HY-103161	0.00368	0.144	0.9744
HY-19326	5.31e-05	0.0319	0.9372
HY-12422A	0.0014	0.581	0.9822
HY-116000	0.0437	0.119	0.9548
HY-101549	8.26e-05	0.0601	0.9546
HY-100008	0.000178	0.0437	0.9711
HY-18237	4.17e-06	0.0339	0.8356
HY-101856	0.00245	0.114	0.9753
HY-10108	0.000744	0.0659	0.9552
HY-19642A	0.000141	0.0362	0.9636
HY-13867	0.000281	0.37	0.9734
HY-119933	0.000304	0.0488	0.9615
HY-10367	0.00347	0.181	0.976
HY-111508	5.06e-05	0.0941	0.9347
HY-100022	0.0013	0.129	0.9449
HY-101215	0.000393	0.417	0.9596
HY-112708A	7.33e-06	0.00579	0.7467
HY-112646	547000000000000	6090000000000000	0
HY-14674	0.00769	0.102	0.9656
HY-109019	0.0024	0.561	0.8965
HY-19763	0.000174	0.039	0.9781
HY-128756	0.0379	0.196	0
HY-19985	0.0132	0.732	0.7846
HY-19803	5.59e-11	<1.0E-07	0
HY-116856	0.00175	0.0249	0.6977
HY-11092	0.000548	0.0448	0.9705
HY-13275	1.33e+19	3.26e+23	0
HY-15312	0.00228	0.628	0.6145
HY-15878	0.0297	1.86	0.6571
HY-N0044	0.000366	15.8	0.226
HY-13897	0.00182	0.941	0.911
HY-10159	0.0282	0.205	0
HY-12277	5.59e-11	<1.0E-07	0
HY-125834	0.0182	0.0381	0.8901
HY-19635	0.00211	0.844	0.8757
HY-101267	0.0224	0.178	0.5583
HY-14574	0.00159	0.271	0.9758
HY-16576	0.00108	1.51	0.8539
HY-13253	0.00584	0.381	0.3692
HY-15240	0.00661	0.349	0.8495
HY-16708A	1.84e+24	4.53e+21	0
HY-12494	0.0081	0.275	0.5029
HY-10407	0.000565	0.0706	0.9702
HY-13298	0.0147	0.412	0.7258
HY-12823	0.00123	0.201	0.9578
HY-19836	0.0216	0.326	0.8371
HY-18958	4.04e-08	0.00101	0.2081
HY-13280	3.44e-06	0.0104	0.7132
HY-15816	4.47e-05	0.0445	0.954
HY-13343	7.02e-07	0.00564	0.6419
HY-13898	2.01e-05	0.0726	0.8773
HY-15704	2.21e-08	0.00546	0.498
HY-13022	7.18e-05	0.0587	0.8087
HY-12866	<1.0E-12	0.00864	0.6336
HY-13257	5.01e-05	20.9	0
HY-W007355	9.94e-08	0.00159	0.2538
HY-10325	<1.0E-12	0.037	0.2728
HY-18008	0.0306	18.6	0
HY-18683	117000000000	3.04e+19	0
HY-13076	0.00508	2.28	0.6862
HY-19712	5.59e-11	<1.0E-07	0
HY-10331A	0.00121	0.483	0.7573
HY-10219	0.0612	0.0507	0.2998
HY-12019	5.59e-11	<1.0E-07	0
HY-78263	0.0151	0.194	0.7924
HY-12137	5.59e-11	<1.0E-07	0
HY-107145A	1.84e-05	0.0165	0.8126
HY-14872	<1.0E-12	<1.0E-07	0.6824
HY-N1374	8.78e-06	0.0142	0.7849
HY-N1412	3.98e-06	0.00347	0.7244
HY-N0737A	0.000908	0.499	0.8575
HY-N0785	<1.0E-12	<1.0E-07	0.0747
HY-12768	0.00014	0.175	0.9472
HY-12644	0.00165	0.808	0.9358
HY-110096	0.00223	1.84	0.8691
HY-13304	0.000101	0.047	0.9457
HY-13577A	8.92e-06	0.0084	0.6258
HY-B1221	0.00146	0.828	0.9706
HY-10248	<1.0E-12	<1.0E-07	0.9533
HY-13449	0.00306	0.407	0.8536
HY-17603	6.65e-06	0.0161	0.9261
HY-N6631	0.000834	20.2	0
HY-N0773	0.000662	0.0598	0.9463
HY-18960	0.00353	0.308	0.8143
HY-15617	0.00528	17.9	0
HY-12048	0.00268	0.0721	0.9537
HY-N0400	0.0208	0.957	0.2155
HY-16715	0.0142	1.5	0.2826
HY-12659	2.3e+16	1.8e+16	0
HY-12678	0.00174	0.0491	0.9888
HY-111783	61000000000000	549000000000000	0
HY-112423	0.0125	42.7	0
HY-78869	0.0162	0.0107	0.7538
HY-19928A	0.0032	2.87	0.2496
HY-13917	0.0206	0.411	0.7684
HY-19624	0.00797	0.151	0.8413
HY-15947	0.00293	0.255	0.9667
HY-15356	868000000000	4.29e+18	0
HY-10256A	0.00177	0.608	0.993
HY-121750	<1.0E-12	<1.0E-07	0.0023
HY-59047	0.000655	16.1	0.5598
HY-11106	0.00554	27	0.6429
HY-13718	1.11e+23	6.4e+27	0
HY-10201A	0.00226	0.571	0.7779
HY-12437	5.59e-11	<1.0E-07	0
HY-15816A	9.3e-05	0.0905	0.9914
HY-15772A	5.59e-11	<1.0E-07	0
HY-14435	0.0169	0.449	0.7577
HY-N0751	0.00296	0.103	0.9251
HY-12953	0.0212	0.252	0.9268
HY-B0764	0.0159	0.284	0.3115
HY-15656A	0.0141	0.0458	0.9709
HY-50896	0.00329	30.5	0
HY-124745	3.64e-05	103	0
HY-B0185	0.0259	3.91	0
HY-13016	0.00226	0.211	0.9319
HY-18303	0.00628	0.0204	0.9732
HY-101494	0.033	0.0376	0
HY-112096	0.0121	2.2	0.0864
HY-10201	0.000128	0.0296	0.9964
HY-10260	0.00124	0.726	0.8884
HY-10408	0.00421	2.15	0.3216
HY-15270	0.0148	0.995	0.3538
HY-111759	0.000426	0.0129	0.9614
HY-15315A	0.142	0.958	0.3109
HY-135401	0.00675	0.181	0.8915
HY-N0235	0.0188	0.138	0.2569
HY-15186	5.87e-11	<1.0E-07	0
HY-136477	<1.0E-12	<1.0E-07	0.5545
HY-12041	0.00246	2.6	0.8426
HY-18285	0.00344	0.365	0.9511
HY-13772	5.59e-11	<1.0E-07	0
HY-50858	1.45e-05	<1.0E-07	0
HY-128677	0.024	15.2	0.056
HY-126141	0.00213	0.412	0.9576
HY-12871	776000000000	28400000000000	0
HY-116830	0.00149	2.07	0.9552
HY-128704	0.000283	0.0133	0.977
HY-N0103	3620000000000	2.45e+18	0
HY-117155	0.00184	0.409	0.9935
HY-102031	1.42e-05	0.103	0.8574
HY-108599A	0.000957	0.00126	0.9226
HY-101570	2.14e-05	0.00278	0.9295
HY-111941	0.000799	1	0.9865
HY-13258A	1e-05	0.00543	0.8293
HY-117661	8.88e-06	22.9	0.5453
HY-16446	0.00883	0.103	0.9179
HY-100222	0.000884	0.803	0.985
HY-19362	0.00113	0.5	0.9868
HY-114490	0.0251	0.136	0.4874
HY-10811	0.000342	0.226	0.9801
HY-N0109	0.000415	0.00514	0.2791
HY-15959	0.00823	0.0709	0.8867
HY-112299	0.00084	1.35	0.9475
HY-128757	0.00154	0.815	0.9891
HY-103019A	5.68e-05	19.9	0.0793
HY-112089	0.00299	0.233	0.9806
HY-111940	0.000137	0.0211	0.9747
HY-16462	0.00135	0.356	0.9896
HY-114370	0.197	24.3	0
HY-112570	0.0178	0.606	0.6151
HY-101523	0.0772	36.4	0
HY-111050	0.00602	158	0
HY-103478	1.09e+30	4.14e+26	0
HY-125035	0.00371	0.211	0.9835
HY-15193	0.0122	0.999	0.5481
HY-104040	0.0102	0.164	0.7402
HY-122909	0.00294	0.809	0.6894
HY-13491	0.0201	0.365	0.3987
HY-18874	1.61e+24	3.78e+24	0
HY-13311	0.000238	16.9	0
HY-15457	1.13e-08	<1.0E-07	0
HY-15463	1.46e+22	2.28e+22	0
HY-13001	5.59e-11	<1.0E-07	0
HY-13007	0.00214	1.8	0.8464
HY-12795	0.00277	0.46	0.9894
HY-13049	0.00826	54.8	0
HY-12787	0.00869	1.58	0.3852
HY-13034	0.0644	38.5	0
HY-13241	0.00362	0.365	0.9376
HY-13905	0.00377	67.1	0
HY-10474	0.0261	0.493	0.6584
HY-100213	0.0268	0.501	0.557
HY-100221	0.0022	0.946	0.7489
HY-100114	0.000269	33	0
HY-14346	0.0132	2.29	0
HY-50295	1.64e-06	0.00357	0.1972
HY-12869	<1.0E-12	3.1	0.7176
HY-10355	0.0565	0.0291	0.9899
HY-19928	548000000000000	1.12e+20	0
HY-18305	0.0112	0.246	0.8351
HY-18629	0.00177	0.971	0.7881
HY-13012	0.00189	0.998	0.6811
HY-10044	0.049	0.582	0
HY-13281	0.00517	0.284	0.6697
HY-15315	0.00966	0.387	0
HY-10987A	5.59e-11	<1.0E-07	0
HY-12031	0.000169	0.776	0.9469
HY-13020	2.12e-05	<1.0E-07	0
HY-10012	<1.0E-12	<1.0E-07	0.589
HY-10372	0.0667	0.216	0.8037
HY-10110	5e+18	1860000000000	0
HY-10367A	5.59e-11	<1.0E-07	0
HY-100573	0.0186	26.5	0.1717
HY-114331	0.0954	0.475	0.1114
HY-10578	0.00132	13.6	0.356
HY-18602	0.00166	2.18	0.9916
HY-10424	0.00191	0.358	0.9775
HY-10320	0.00205	0.266	0.9857
HY-10590	0.00157	0.446	0.991
HY-10180	0.00454	1.03	0.558
HY-13896	4.51e-07	0.00625	0.6833
HY-N0418	5.59e-11	<1.0E-07	0
HY-12028	4.73e+17	6.1e+21	0
HY-12075	1.6e-05	21.6	0.3186
HY-112435	0.00183	0.461	0.9856
HY-119937	0.00148	0.76	0.979
HY-15392	8.51e-05	15.7	0.7199
HY-10207	2.75e-05	0.0104	0.8958
HY-17471A	0.000414	18.1	0
HY-103248	0.00163	33.2	0.2608
HY-101920	1.79e-08	<1.0E-07	0
HY-101963	0.00769	0.0285	0.7734
HY-108318	0.000132	0.0212	0.966
HY-17044	0.00211	1.26	0.9926
HY-111820	0.00068	0.0448	0.8777
HY-P0299A	9.63e-05	19.9	0
HY-128348	0.00528	0.11	0.7977
HY-112468	0.00137	0.671	0.9751
HY-109020	0.00015	1.45	0.8623
HY-12306	<1.0E-12	<1.0E-07	0
HY-13462	5.31e-07	0.00144	0.6308
HY-13072	0.00183	0.703	0.9661
HY-50878A	0.00213	0.518	0.9598
HY-126307	0.0606	1.77	0.3239
HY-50855B	0.00147	0.62	0.9338
HY-15504	9.37e-06	2.33	0.86
HY-U00444	0.0141	0.451	0
HY-18932	0.00251	0.376	0.9832
HY-112167	0.0619	1.9	0.0503
HY-13464	65300000000000	51000000000000	0
HY-112897	0.0141	0.203	0.3955
HY-15336	0.000176	0.624	0.8823
HY-14622	0.00117	19.5	0.8529
HY-10326	6.98e-06	0.00436	0.9628
HY-11011	171000000000000	1740000000000000	0
HY-15248	7520000000000	57600000000000	0
HY-13531	0.000381	14.2	0.6684
HY-N0168	0.000814	1.64	0.8821
HY-50948	0.00221	1.4	0.9607
HY-10804	0.00579	1.53	0.6127
HY-14596	0.00212	0.243	0.9675
HY-13522	0.000518	0.111	0.9905
HY-N0865	0.000432	16.8	0.2243
HY-13530	0.00846	0.94	0.8676
HY-100544	5.59e-11	<1.0E-07	0
HY-101429	0.000843	16.2	0.4512
HY-15777B	1.73e+19	4.52e+18	0
HY-12495	0.00325	0.232	0.8848
HY-12330	0.00474	0.0738	0.7366
HY-12453	<1.0E-12	3.14	0.7297
HY-15357	5.59e-11	<1.0E-07	0
HY-50856	0.00229	0.689	0.5148
HY-B0923	0.003	24.8	0
HY-14393	0.000684	20.1	0
HY-101032	0.00239	88.1	0
HY-10531	0.000322	18.9	0
HY-10721	0.00486	1.92	0.6588
HY-77195	0.000664	1.55	0.8136
HY-15771	0.00152	0.414	0.9662
HY-112822	0.00227	0.259	0.978
HY-N0004	0.00316	0.265	0.9107
HY-103464	0.00669	0.358	0.8109
HY-12057	0.0117	1.61	0
HY-13425	677000000000000	2880000000000000	0
HY-100011	0.013	1.52	0
HY-15656	0.012	0.0643	0.9707
HY-50910	256000000000000	4080000000000000	0
HY-111378	52800000000000	168000000000000	0
HY-10644	0.0133	0.653	0.7072
HY-10255A	1.14e-05	<1.0E-07	0
HY-100498	0.00977	0.995	0.578
HY-10517	0.00277	0.428	0.8993
HY-13404	0.00592	1.64	0.7606
HY-B0486	0.00303	0.259	0.9688
HY-16526	0.00197	0.989	0.9693
HY-12868	0.00103	1.54	0.8919
HY-12481	0.00382	1.7	0.8182
HY-12279	5.59e-11	<1.0E-07	0
HY-10981	0.0236	0.513	0.7029
HY-136362	0.000361	15.9	0.5763
HY-13011	0.0146	0.766	0
HY-13295	5.59e-11	<1.0E-07	0
HY-112161	0.00227	0.354	0.9855
HY-101846	0.00826	22.7	0
HY-18750	0.0127	1.49	0.3712
HY-16956	0.00266	0.636	0.7429
HY-N6596	0.0311	0.0395	0.9423
HY-14581	0.00312	1.06	0
HY-14660	0.00169	0.73	0.9706
HY-12036	0.00195	0.703	0.8869
HY-11042	0.00876	1.71	0.4398
HY-13502	0.00341	0.473	0.9777
HY-B0320A	0.0235	1.6	0
HY-U00439A	0.00315	16.5	0.3712
HY-15777C	2.28e+22	2.5e+23	0
HY-13783	0.00114	0.688	0.9925
HY-B0791	0.0202	0.395	0.6535
HY-111483	0.000531	16.1	0
HY-16122B	0.00123	1.42	0.8906
HY-N1950	0.00232	0.476	0.9479
HY-112424	0.0958	0.159	0.6766
HY-13537A	7.25e-05	0.0334	0.9759
HY-18937	0.00483	31.6	0
HY-18161	0.00526	17.7	0
HY-N2329	0.00116	16.1	0
HY-12001	0.011	1.99	0.3587
HY-N0590	0.000697	16.1	0.1481
HY-32718	0.00112	1.57	0.5335
HY-12285	0.00351	20.1	0
HY-13925	0.00176	1.18	0.7601
HY-13226	0.00303	55.2	0
HY-10331	32400000000	1270000000000000	0
HY-18840	5.59e-11	<1.0E-07	0
HY-15982	2.05e+24	1.73e+28	0
HY-111787	0.00233	0.861	0.9172
HY-13911	0.0695	25.2	0
HY-111482	0.00189	0.702	0.7914
HY-12202	0.00558	1.56	0.5263
HY-18095A	0.0227	0.049	0.9057
HY-109086	<1.0E-12	<1.0E-07	0.0206
HY-19805	0.0057	1.98	0.1529
HY-19900	0.0315	0.53	0.2608
HY-124718	0.00145	1.07	0.9777
HY-107145	0.00234	0.159	0.9646
HY-12470	0.00164	0.973	0.8602
HY-114166	4.21e-06	0.00226	0.8577
HY-15947A	0.00282	0.494	0.8446
HY-13308	0.00254	0.723	0.1304
HY-16397A	1.74e-05	14000	0
HY-16069	0.00267	0.107	0.9769
HY-100270	0.000925	1.6	0.7337
HY-104047	0.00472	0.136	0.9858
HY-15965	0.00131	1.17	0.89
HY-12846	5.59e-11	<1.0E-07	0
HY-13064	0.000249	16.2	0.3819
HY-10459	0.0541	32.1	0
HY-114339	149000000000000	2600000000000000	0
HY-N0643	0.00188	16.8	0
HY-12493A	6.33e+20	6.74e+22	0
HY-109068	0.000202	15.4	0.4504
HY-14660A	0.00201	0.911	0.8376
HY-13277	1.77e+19	1.35e+19	0
HY-15437	0.0017	0.655	0.9949
HY-N0021	3.76e-05	0.928	0.9192
HY-15868	0.00178	0.917	0.9948
HY-15490	0.000162	0.485	0.9089
HY-12477	0.00123	1.39	0.9801
HY-100542	0.00495	0.0376	0.6439
HY-100509	0.0124	0.0152	0.7451
HY-14721	2.74e-05	19.7	0.9438
HY-10111	3.5e-05	0.0225	0.8405
HY-108330	1.86e-05	0.012	0.8715
HY-15494	0.00714	18.4	0
HY-100023	0.000648	42	0.2788
HY-18955	0.00259	0.464	0.9042
HY-10358	0.00214	0.772	0.8394
HY-15514	0.0107	0.219	0.4591
HY-12071A	1740000000000	415000000000000	0
HY-100716	0.00264	0.617	0.8324
HY-13263	0.00241	0.396	0.9736
HY-14722A	0.126	26.9	0
HY-10191	0.00337	0.426	0.96
HY-15767	62900000000	3650000000000	0
HY-12558	0.000102	18.4	0.2569
HY-15177	0.000449	15.5	0.1691
HY-15180	9.54e-05	23.6	0.8032
HY-10422	0.00414	0.36	0.8447
HY-15247	0.00786	0.0751	0.9681
HY-10580	0.0265	0.0702	0.704
HY-12292	0.00215	0.541	0.8996
HY-12070	0.00117	1.42	0.9459
HY-15511	0.0078	0.116	0.9347
HY-12794	0.000447	16.5	0.44
HY-12289A	0.00679	1.41	0.1603
HY-19568	0.000456	15.3	0.5713
HY-12037	8.87e-05	19.3	0.2272
HY-14691	0.00255	0.413	0.9854
HY-15202	0.000486	15.1	0.5547
HY-101426	0.057	19.2	0
HY-12017A	0.00693	17.4	0
HY-10114	2.05	558	0
HY-12061	0.0296	0.477	0.9096
HY-12059	0.00204	0.65	0.9724
HY-18300	0.00288	19.9	0
HY-12215	0.0135	21.8	0
HY-15979A	0.000293	14	0.9335
HY-B0094	0.0197	1.55	0.0038
HY-15174	1.46e-05	2.66	0.4416
HY-50868	5.59e-11	<1.0E-07	0
HY-51424	0.00256	94.8	0
HY-101493	0.0111	1.83	0.0617
HY-10501	0.011	1.47	0.4421
HY-12965	0.00284	1.11	0.7324
HY-100519	<1.0E-12	0.114	0.8915
HY-100131	9.71e-06	0.0856	0.9759
HY-100510	8.06e-05	0.125	0.9857
HY-100550	8.32e-05	938	0
HY-100830	2.06e-05	0.0342	0.8913
HY-10006	0.000174	0.0895	0.9617
HY-10014	0.000708	0.613	0.9832
HY-100754	0.000315	0.718	0.9232
HY-100576	<1.0E-12	<1.0E-07	0.9224
HY-10069	1.29e-06	1.43e+91	0.6508
HY-100499	1.27e-05	0.186	0.9817
HY-10182	4.53e-11	<1.0E-07	0
HY-101941	1.89e-08	1.89e+111	0.661
HY-101611	<1.0E-12	<1.0E-07	0.0236
HY-10127	5.59e-11	<1.0E-07	0
HY-101566A	<1.0E-12	<1.0E-07	0.3584
HY-101244	5.59e-11	<1.0E-07	0
HY-101126	0.00482	20	0.354
HY-103021	3.9e-10	<1.0E-07	0
HY-16666	0.0296	0.447	0.3859
HY-15737	0.00199	1.17	0.9704
HY-19764	4610000000000	97100000000000	0
HY-15272	0.00339	0.182	0.9816
HY-18791	0.00239	1.92	0.8308
HY-U00428A	0.000379	0.401	0.9962
HY-15504A	0.00232	1.13	0.0606
HY-100459	0.0195	0.441	0.7726
HY-10115	0.0301	0.919	0.0992
HY-107362	0.057	0.0391	0.5404
HY-12834A	0.00328	0.204	0.9707
HY-15150	0.0154	0.0527	0.9714
HY-114423	0.0542	2.38	0.1868
HY-15004	0.00226	0.232	0.9732
HY-18991	0.00385	1.66	0.6304
HY-16969	0.0312	0.489	0.4242
HY-16754	0.0019	0.672	0.8979
HY-16379	0.00246	0.598	0.921
HY-16903	0.00954	0.667	0.721
HY-12829	0.0176	0.183	0.7238
HY-119240	0.00819	0.0737	0.9877
HY-114349	0.00926	0.116	0.9679
HY-114363A	0.019	0.875	0.4749
HY-112167A	0.0054	0.256	0.8415
HY-114258	0.0186	1.67	0.376
HY-112769	0.00258	0.718	0.8019
HY-103628	0.00557	0.27	0.844
HY-19794	0.00562	0.427	0.8275
HY-117684A	0.00316	0.659	0.8326
HY-100026	0.0227	0.52	0.8545
HY-10395	1.33e-05	<1.0E-07	0
HY-N0908	0.00012	0.0139	0.8909
HY-U00458	0.00303	0.362	0.9827
HY-18739	0.0411	24.1	0
HY-126675A	0.000498	14.7	0.4788
HY-127104	5.59e-11	<1.0E-07	0
HY-107531	7070000000000	58200000000000	0
HY-12831	6.81e+26	1.28e+27	0
HY-10340	3.09e+17	1.32e+18	0
HY-18304	0.018	0.625	0
HY-12511	0.177	126	0
HY-15838	2e+25	1.1e+24	0
HY-15275	0.00262	43.8	0
HY-15158	5.59e-11	<1.0E-07	0
HY-16265	0.0157	0.136	0.7202
HY-16962A	2.12e-06	0.00224	0.7612
HY-B0788A	5.59e-11	<1.0E-07	0
HY-15666	1.09e+16	117000000000000	0
HY-13819	8.65e-06	<1.0E-07	0
HY-13461A	0.0196	1.79	0
HY-15729	<1.0E-12	<1.0E-07	0.5597
HY-15727A	<1.0E-12	<1.0E-07	0.2259
HY-15154	<1.0E-12	<1.0E-07	0
HY-15665	0.667	1.88	0
HY-15663	4.57e+23	2.74e+27	0
HY-15764A	8.26e+18	1.02e+25	0
HY-15241	0.0287	0.5	0.7229
HY-15798	0.00184	1.02	0.7854
HY-B0789	0.0118	0.146	0.8819
HY-12469	0.022	0.412	0.8375
HY-12524	2.82e+16	1.98e+17	0
HY-13488	5.59e-11	<1.0E-07	0
HY-16936	5.59e-11	<1.0E-07	0
HY-B0167A	5.59e-11	<1.0E-07	0
HY-15246	5.77e-05	36.4	0.2981
HY-15164	4.65e+17	4.3e+17	0
HY-15738	0.00361	0.172	0.9713
HY-15729A	3.24e-07	<1.0E-07	0
HY-15755	9450000000000000	3e+16	0
HY-15217	20500000000000	44300000000000	0
HY-13038	0.00167	1.74	0.978
HY-129634	0.0154	0.685	0.9107
HY-17499	3.31e-05	0.0137	0.5797
HY-16966	0.000673	1.53	0.9819
HY-15605	0.00181	0.713	0.9343
HY-126320	5.59e-11	<1.0E-07	0
HY-131003	0.00189	0.329	0.9925
HY-16025	0.00358	0.147	0.9959
HY-18603	0.0289	0.0653	0.5328
HY-N0628	0.00117	2.13	0.9762
HY-N1992	2.08e-06	0.00123	0.9365
HY-15666A	9.21e-05	0.00115	0.9998
HY-15796	6.9e+24	1.64e+25	0
HY-B0627	631000000000	44700000000000	0
HY-W010128	0.00662	17.3	0
HY-N2447	2.54e+20	5.35e+20	0
HY-50898	0.00509	0.00823	0.9875
HY-50895A	0.000293	0.0409	0.9923
HY-136244	0.00271	0.216	0.9309
HY-19617B	1.69e-05	0.0208	0.9322
HY-B0185A	453000000000000	7060000000000000	0
HY-32721	0.0138	0.338	0.6823
HY-13011A	0.022	26.1	0
HY-15346A	0.00297	17.7	0
HY-12871B	0.00434	241	0.0542
HY-16596	0.108	46.4	0
HY-18625A	0.000377	14.4	0.6349
HY-128704A1	0.0303	0.103	0.388
HY-W011266	0.000178	0.226	0.9446
HY-N7109	2.9e+23	1.67e+25	0
HY-10249	0.000349	14.7	0.5459
HY-15466	5.59e-11	<1.0E-07	0
HY-15599	0.00135	0.0998	0.9717
HY-10402	0.0139	14.2	0.6638
HY-100398	5.59e-11	<1.0E-07	0
HY-10295	0.00919	72.3	0
HY-18010	5.59e-11	<1.0E-07	0
HY-50706	0.0126	0.686	0.2919
HY-N2406	1.8e-05	0.00506	0.8432
HY-78727	0.00157	541	0
HY-15438	1.42e-05	0.00643	0.8406
HY-100006A	0.0351	22.7	0
HY-10303	0.0211	0.43	0.8377
HY-10401	0.000516	15.8	0.4144
HY-10344	0.00471	16.2	0
HY-10527	79100000000000	1.17e+16	0
HY-14710	0.0104	18.8	0.1408
HY-10253	2.94e-05	0.0186	0.8793
HY-50751	3.14e+20	1.64e+21	0
HY-18012	0.0213	1.76	0
HY-12034	<1.0E-12	<1.0E-07	0.4313
HY-12047	5.59e-11	<1.0E-07	0
HY-13300	<1.0E-12	<1.0E-07	0
HY-12046	243000000000	1.65e+18	0
HY-19696A	1.75e-07	0.00873	0.5145
HY-12076	1.85e-05	36.6	0.7857
HY-10519	5.59e-11	<1.0E-07	0
HY-12062	0.00162	0.491	0.9656
HY-12056	1150000000000	1.8e+16	0
HY-13237	<1.0E-12	<1.0E-07	0.4428
HY-14711	9.3e+23	6.68e+24	0
HY-10993	47800000000000	2010000000000000	0
HY-17600	0.022	0.907	0.4332
HY-N0183	0.00673	1.3	0
HY-126290	0.00708	2.25	0
HY-N0071	2580000000000	3920000000000000	0
HY-114169	0.000885	15	0
HY-114492	365000000000	1030000000000	0
HY-15434	0.0153	0.117	0.7779
HY-10252	0.00334	0.479	0.9285
HY-112182	2.12e-05	0.0178	0.916
HY-18980	6.55e+16	6.61e+19	0
HY-102039	0.000655	0.538	0.7277
HY-126216	0.0168	0.717	0
HY-112272A	1.21e-05	21.7	0
HY-100867A	1.42e-06	0.000403	0.899
HY-122727	5.89e-06	0.00351	0.7751
HY-13912	8.38e-05	14.2	0.8196
HY-10330	0.000236	1.33	0.9922
HY-13003	2.3e-05	0.0642	0.988
HY-10330A	0.000951	1.88	0.6089
HY-15160	0.000308	0.953	0.8761
HY-13737	6.26e-05	0.237	0.9737
HY-100946	0.00146	0.109	0.9423
HY-15719	1.49e-05	18.1	0.6023
HY-107779	2.06e-05	0.474	0.9849
HY-12382	0.00378	0.0305	0.901
HY-12035	0.00235	1.79	0.141
HY-100343	0.0059	2.43	0.3953
HY-12963	0.000327	0.911	0.8829
HY-50847	5.54e-06	469	0
HY-12201	0.00108	15.4	0.3084
HY-N2149	0.00047	0.223	0.9768
HY-19708	4.15e-06	0.0242	0.8843
HY-12432	1.52e+21	1.8e+26	0
HY-13329	7.32e-07	0.00092	0.8493
HY-16297A	1.12e-11	<1.0E-07	0
HY-12857	1.12e-11	<1.0E-07	0
HY-18174A	2.27e-05	19.6	0
HY-112038	0.0102	2.47	0.5129
HY-10186	<1.0E-12	<1.0E-07	0.6024
HY-16902	8.43e-05	15	0.4241
HY-10683	0.000272	0.422	0.9789
HY-12049	9.62e-05	14.9	0.3906
HY-12030	67200000000000	466000000000000	0
HY-13595	1.83e+19	7.37e+20	0
HY-12432A	1.12e-11	<1.0E-07	0
HY-129492	0.000111	15.5	0.357
HY-129336	1.12e-11	<1.0E-07	0
NONE	5.99e-08	<1.0E-07	0
HY-10249A	9.28e-11	<1.0E-07	0
HY-N1504	0.00747	0.66	0.9564
HY-N1505	0.0148	0.378	0.9664
HY-14403	5.59e-11	<1.0E-07	0
HY-10425	0.00327	0.213	0.9894
HY-U00002	0.0634	33.4	0
HY-13417A	2.92e+20	2.07e+22	0
HY-B0764A	0.158	0.196	0.5069
HY-128341	0.0011	1.04	0.984
HY-114189	0.0156	0.278	0.8556
HY-100984	1450000000000000	4520000000000000	0
HY-100895	0.00962	0.102	0.9185
HY-18072	0.00388	0.158	0.9735
HY-70044	0.00853	0.0557	0.9235
HY-10583	0.239	0.838	0.3339
HY-15841	0.0526	0.0402	0.5129
HY-10115A	0.0158	0.19	0.8015
HY-W018643	0.00979	1.65	0.6505
HY-15772	5.59e-11	<1.0E-07	0
HY-19834	0.00339	0.051	0.9107
HY-12299	187000000000000	1500000000000000	0
HY-12513	5.59e-11	<1.0E-07	0
HY-11005	6.78e-05	16.4	0.5803
HY-50683	713000000000	13000000000000	0
HY-11105	8.74e+18	1.39e+18	0
HY-N0776	0.0058	0.195	0.8914
HY-10261A	5.59e-11	<1.0E-07	0
HY-15727	0.00198	0.851	0.7701
HY-19341	108000000000000	1640000000000000	0
HY-10431	0.000219	1.46	0.8297
HY-10181	0.00144	0.905	0.986
HY-15245	7520000000	3020000000000000	0
HY-18018	2.86e-06	<1.0E-07	0
HY-12704	0.00227	0.179	0.6434
HY-52101	0.00292	0.484	0.8629
HY-114153A	0.00565	0.752	0.0393
HY-50846	0.00243	0.599	0.9185
HY-13065	0.00031	0.0622	0.9911
HY-B0183	<1.0E-12	<1.0E-07	0.7788
HY-100492	0.00281	0.326	0.9882
HY-13417	1200000000000	35700000000000	0
HY-133117	3.67e-05	0.0146	0.9595
HY-19719	0.000137	0.0774	0.9939
HY-N2959	0.000128	20.2	0
HY-13804	0.000743	15.2	0
HY-109566	1.71e-05	0.0565	0.9835
HY-14975	0.00158	2.39	0.5905
HY-N0201	<1.0E-12	<1.0E-07	0
HY-13227	1.15e-05	0.0111	0.6709
HY-78349	1.37e-06	0.0108	0.4572
HY-U00426	0.00176	1.14	0.9224
HY-101084	5.59e-11	<1.0E-07	0
HY-18708	0.00165	0.602	0.989
HY-B1898	0.00261	25.5	0
HY-109084	5.94e-06	0.00368	0.7008
HY-13455A	0.0177	0.062	0.9815
HY-19962	0.0339	26.1	0
HY-B0795	0.124	23.7	0
HY-14622A	0.000721	16	0.1066
HY-14622B	0.00412	16.4	0
HY-10542	0.00045	0.0638	0.9959
HY-10109	0.000328	15.5	0.7648
HY-15556	5.59e-11	<1.0E-07	0
HY-13994	0.0018	0.631	0.9378
HY-15521	0.0848	0.0194	0.1251
HY-10319	0.0139	0.138	0.6541
HY-N0417	0.0082	14.3	0.4894
HY-101272	0.00958	18.7	0
HY-13520	0.0348	31	0
HY-N0674	0.14	2.03	0.5978
HY-15155	2.67e-05	0.00889	0.8279
HY-15720A	8.28e+16	9.21e+16	0
HY-12653	0.000744	16	0.0633
HY-50767A	5.59e-11	<1.0E-07	0
HY-15845	0.0548	18.5	0
HY-10067	0.0028	0.284	0.8949
HY-13911A	5.45e-08	<1.0E-07	0
HY-15339	8.04e+21	6.28e+21	0
HY-30237	0.000517	15.3	0.6643
HY-10340A	3310000000000	5590000000000	0
HY-80013	<1.0E-12	<1.0E-07	0.0042
HY-50855	3.95e-05	18.4	0.7359
HY-19707	2.37e-06	701	0.5267
HY-10329	0.00382	0.817	0.9347
HY-20878	0.000426	19.2	0
HY-101667	5.59e-11	<1.0E-07	0
HY-112842	5.59e-11	<1.0E-07	0
HY-A0065	5.59e-11	<1.0E-07	0
HY-15687A	5.59e-11	<1.0E-07	0
HY-12859	6.55e-05	0.0387	0.7882
HY-19977	0.00016	17.5	0.2453
HY-12774	6570000000	431000000000000	0
HY-112305	5.59e-11	<1.0E-07	0
HY-13502A	0.0136	1.21	0.9026
HY-19352	0.0131	0.627	0.6677
HY-15027	3.4e-06	0.00111	0.9509
HY-15951	0.00116	23.2	0
HY-107371	6.01e-05	16.3	0.9158
HY-10179	0.00354	1.9	0.7886
HY-15307	0.0225	0.622	0.8371
HY-11107	0.00724	0.159	0.9461
HY-32015	0.0222	0.734	0
HY-13231	1.03e-05	<1.0E-07	0
HY-14981	0.00351	0.281	0.9823
HY-B0713	0.000338	16.2	0.4261
HY-15557	0.042	40	0
HY-10461	8.34e+18	1.92e+19	0
HY-12239	95600000000000	156000000000000	0
HY-12273	1.01e-05	<1.0E-07	0
HY-15881	6.35e-05	<1.0E-07	0
HY-20180	132000000000000	1050000000000000	0
HY-19912	0.00103	26.3	0
HY-14394	0.00184	0.912	0.8535
HY-14177	0.000295	0.0255	0.9924
HY-14761	8.95e-05	0.0169	0.9739
HY-13941	4.66e+25	1.8e+26	0
HY-13941B	4.23e+22	7.22e+23	0
HY-12000	1.7e-05	0.0894	0.9848
HY-13838	0.0275	0.134	0
HY-10262	0.000402	0.0993	0.9868
HY-18951	1.98e+24	4.18e+26	0
HY-16082	0.000199	19.9	0
HY-15456	5.59e-11	<1.0E-07	0
HY-13290	4.09e-11	<1.0E-07	0
HY-19713	0.000139	35.6	0.049
HY-18609	3.51e+21	2.57e+22	0
HY-13949	5.59e-11	<1.0E-07	0
HY-10228	5.87e-05	178	0
HY-13820	5.87e+17	2.22e+19	0
HY-13805	2.11e-05	<1.0E-07	0
HY-10512	30000000000000	1.68e+16	0
HY-18163A	0.0227	25.7	0
HY-10510	837000000000	6.05e+17	0
HY-50895	7.62e-08	4.87e+115	0.7513
HY-17601	0.000111	19	0.5802
HY-15966A	0.000894	0.688	0.9905
HY-101047	1.32e+19	2.31e+18	0
HY-U00459	5.59e-11	<1.0E-07	0
HY-10411	0.000373	17.3	0
HY-111101	0.00266	0.703	0.4554
HY-101569	3860000000000	1.21e+19	0
HY-15142	4.41e-05	0.00622	0.8738
HY-120097	1040000000000000	1.06e+16	0
HY-111553	8990000000000	560000000000000	0
HY-100888	2500000000000000	4.64e+17	0
HY-100962	0.00097	0.0525	0.936
HY-15391	0.00278	0.478	0.8829
HY-111361	0.0105	1.87	0.3925
HY-18850	0.00317	1.96	0.8431
HY-18985	0.00217	20	0.6418
HY-19323A	1.62e-07	4.6e+108	0
HY-18957	0.00416	0.192	0.8098
HY-107738	5.59e-11	<1.0E-07	0
HY-13278A	<1.0E-12	<1.0E-07	0
HY-13302	0.00558	0.398	0.8674
HY-15427B	0.0241	19.8	0.2276
HY-101474	0.00147	1.21	0.9059
HY-100315	7.49e-05	19	0.2122
HY-15427	0.0487	0.652	0.4734
HY-15425A	23200000000000	389000000000000	0
HY-11000	0.000478	15.5	0.4383
HY-112681	0.00281	0.337	0.9843
HY-14305A	0.000831	14.1	0.0176
HY-112613	1.07e+21	1.53e+22	0
HY-100600	7.53e+25	2.21e+27	0
HY-17632	0.0035	0.116	0.9873
HY-10182A	0.00104	1.32	0.8533
HY-101296	0.126	26.8	0
HY-112720	5.65e-05	0.0133	0.9465
HY-13862	0.0395	1.81	0.4318
HY-13258	0.00924	0.459	0.5918
HY-B0792	0.00143	1.3	0.9734
HY-11012	107000000000000	2160000000000000	0
HY-15294	5.59e-11	<1.0E-07	0
HY-15968	6.59e-11	<1.0E-07	0
HY-11007	0.00157	1.14	0.9829
HY-N0752	0.0376	0.824	0.4521
HY-16749	3.94e+16	1.06e+17	0
HY-12964	0.00272	0.236	0.9924
HY-10223	0.0103	0.103	0.802
HY-16961	0.0549	0.0374	0.5866
HY-16558	0.000223	0.186	0.9432
HY-100339	0.00169	0.227	0.962
HY-15760	8.89e-05	0.0673	0.9957
HY-15161	8.19e-05	0.0662	0.9948
HY-15761	4.76e-05	0.0228	0.9551
HY-111754	7.11e-05	0.079	0.9934
HY-16712	6.49e-05	0.0748	0.9897
HY-16755	1.09e-06	0.0134	0.5761
HY-12344A	2.91e-05	0.0359	0.9621
HY-109091	4050000000	177000000000000	0
HY-B0793	0.00205	0.945	0.9862
HY-N0112	1.55e-05	0.00379	0.9001
HY-15999	5.59e-11	<1.0E-07	0
HY-15290	5.59e-11	<1.0E-07	0
HY-15200	0.0264	0.0691	0.6819
HY-15186A	0.000722	2.52	0.8574
HY-18711A	0.0015	2.1	0.862
HY-10966	0.00399	0.206	0.9704
HY-12302	0.00515	1.51	0
HY-109080	0.0319	0.241	0.4397
HY-129099A	0.000164	0.106	0.9925
HY-100538A	0.00101	24.3	0.0643
HY-18961	0.0702	28.7	0
HY-19843	0.0196	22	0
HY-19992	0.0381	26.3	0
HY-N3032	0.0351	0.0774	0.5099
HY-108597	0.0322	0.0996	0.3524
HY-100678	4810000000000	86200000000000	0
HY-112852	2.34e+16	7.32e+16	0
HY-10346	6.37e-05	0.0579	0.9132
HY-18607	0.0135	2.19	0.2779
HY-10202A	0.00116	16.3	0.5631
HY-10333	1580000000000000	2.55e+18	0
HY-109091B	0.0015	24.5	0
HY-101568	0.0553	0.485	0.2475
HY-135815A	0.00169	1.09	0.9619
HY-N2312	0.0018	1.11	0.9649
HY-108886	0.0016	1.73	0.9658
HY-18340A	0.00213	1.41	0.8246
HY-111407	1.76e-06	<1.0E-07	0
HY-10195B	0.0366	1.08	0
HY-18963	9.52e-06	0.0035	0.8929
HY-18901	0.0118	0.0667	0.9797
HY-N4182	0.0101	0.067	0.9838
HY-112815	0.00297	0.122	0.9604
HY-105309	0.00153	18.7	0
HY-59090	0.00344	186	0.2444
HY-Y0445A	5.59e-11	<1.0E-07	0
HY-12839	1.41e-05	654	0.3272
HY-119039	0.000102	20.6	0
HY-N2283	<1.0E-12	<1.0E-07	0
HY-N4149	6.28e-06	0.0018	0.9123
HY-118532	2.07e-05	<1.0E-07	0
HY-111930	1.48e+22	2.31e+22	0
HY-116624	5.59e-11	<1.0E-07	0
HY-117102	0.00102	2.46	0.6857
HY-13038A	0.000458	1.57	0.8771
HY-111507	0.00405	0.139	0.9558
HY-N0645	0.00161	1.62	0.9275
HY-15141	0.00167	0.179	0.9879
HY-102081	18100000000	56500000000	0
HY-101474A	0.0027	0.879	0.9235
HY-15771A	0.00042	16.4	0.3771
HY-N1476	1.88e+17	1.05e+17	0
HY-10999A	5.59e-11	<1.0E-07	0
HY-40354	3.48e+27	1.42e+28	0
HY-N0371	1.29e-05	<1.0E-07	0
HY-N2112	3.73e+22	1.28e+22	0
HY-107400	0.00508	0.0163	0.5564
HY-10336	0.00753	0.0661	0.9902
HY-126275	0.000338	0.0445	0.9856
HY-10202	2.13e-05	0.039	0.9623
HY-10999	9110000000000	427000000000000	0
HY-107598	6750000000000	326000000000000	0
HY-15532	8.35e-05	0.107	0.9882
HY-100548	1.29e+20	1.68e+22	0
HY-N2484	0.000167	17.6	0.2906
HY-101625	153000000000000	4.98e+18	0
HY-101146	0.00319	0.358	0.959
HY-110261	1720000000000	14800000000000	0
HY-126144	1.66e+18	1.07e+20	0
HY-N4126	721000000000	3060000000000	0
HY-109030	0.0456	39.5	0
HY-10218	0.000773	15	0.2516
HY-119944	0.00339	0.474	0.9435
HY-104021	0.000158	17.9	0.7367
HY-10981A	0.0831	0.415	0.5713
HY-103319	0.00733	0.00884	0.9805
HY-N4201	5.59e-11	<1.0E-07	0
HY-112287	0.000294	16.4	0.271
HY-103647	0.000329	15.7	0.4231
HY-112390A	5.59e-11	<1.0E-07	0
HY-125817	0.0021	1.08	0.9252
HY-110052	0.00161	2.44	0.8992
HY-10065	0.0225	23.1	0
HY-135674	0.14	26.7	0
HY-136567	0.244	19.1	0
HY-10158	1.73e-05	25.3	0
HY-103672	617000000000000	1.16e+16	0
HY-114428	0.00252	0.736	0.9554
HY-12497	4.26e+21	1.03e+23	0
HY-12444	9.49e+17	3.38e+20	0
HY-13529	0.01	0.568	0.8225
HY-12334	0.0132	0.521	0.9564
HY-11067	0.0151	0.0868	0.8779
HY-12422B	0.00184	1.22	0.8519
HY-115470	1.22e+22	1.27e+21	0
HY-N2205	2.62e+22	2.05e+22	0
HY-N6950	0.00322	0.413	0.9503
HY-123952	8.24e+18	4.52e+20	0
HY-136203	3.6e-05	0.00866	0.9003
HY-112443	0.000541	15.1	0.3989
HY-135299	0.0102	0.535	0.3247
HY-12624	17700000000000	203000000000000	0
HY-136534	0.000602	16.1	0.2246
HY-117287	0.0102	20.8	0
HY-135317	0.425	145	0
HY-124401	7.33e+20	1.55e+21	0
HY-12632	0.00167	1.43	0.8925
HY-15673	439000000000	4290000000000	0
HY-117800	2.32e+17	7.58e+19	0
HY-125957	0.000115	21	0.7214
HY-112082	0.0113	0.0498	0.9397
HY-120675	451000000000	89600000000000	0
HY-11063	9.53e-08	1.15e+83	0
HY-10209	0.00925	0.105	0.9692
HY-107613	<1.0E-12	0.242	0
HY-101042	0.000822	1.86	0.649
HY-13984	0.000135	0.0228	0.8764
HY-10405	9.98e-06	23.3	0.6611
HY-15193B	0.000956	0.947	0.9975
HY-100207	0.00318	0.404	0.9578
HY-12912	0.00189	0.523	0.992
HY-112373	1.62e-06	0.00339	0.4265
HY-14720	0.00023	12	0.9258
HY-10161	0.00102	0.87	0.9799
HY-10992	0.000163	0.232	0.9413
HY-10524	4.3e-06	0.00831	0.6248
HY-12134	0.0102	0.131	0.6686
HY-12297	0.000221	0.156	0.995
HY-15681	0.000937	0.604	0.9812
HY-16294	1.36e-05	0.0278	0.8955
HY-12280	6.77e-05	0.0231	0.972
HY-112306	0.00153	1.08	0.8705
HY-15479	9.94e-05	0.0503	0.9746
HY-10234	0.000464	0.669	0.9907
HY-10321	5.84e-08	0.000585	0
HY-12275	4.63e-05	0.0122	0.9638
HY-N1372A	9.07e-05	0.0743	0.9769
HY-14644	4.1e+21	3.7e+22	0
HY-18271	0.00607	2.29	0.3389
HY-101766	0.0305	15.6	0
HY-15801	0.0305	0.0443	0.8723
HY-112233	0.0495	0.206	0.4111
HY-10501A	0.262	0.727	0.1058
HY-19730	0.00612	1.31	0.6707
HY-14615	5.52e-06	0.0151	0.9191
HY-13228	2.39e+18	3.22e+19	0
HY-114358	0.0759	24	0
HY-10483	0.00149	1.24	0.6851
HY-13036	5.59e-11	<1.0E-07	0
HY-108599	0.000365	15.5	0.7165
HY-18930	0.000799	1.66	0.9776
HY-120056	<1.0E-12	34400000000000	0.7276
HY-N0431	5.59e-11	<1.0E-07	0
HY-13223	0.000266	16	0.4843
HY-15520	0.17	0.581	0
HY-12068	7830000000000	372000000000000	0
HY-U00434	0.00411	0.305	0.8493
HY-12399	0.00226	0.405	0.9968
HY-13019	0.00746	1.4	0.7316
HY-10530	0.000685	51.9	0.5414
HY-18997	0.000447	16	0.769
HY-112140	8.1e-05	0.307	0.9683
HY-11004	0.00289	1.11	0.8553
HY-13334	0.0226	21.8	0
HY-11001	0.00253	0.611	0.7389
HY-12044	0.000727	16.7	0.1978
HY-N0705	0.000991	1.51	0.9613
HY-12340	1.69e+18	3.54e+17	0
HY-128879A	0.0071	0.316	0
HY-100818	0.0293	0.455	0.1038
HY-N0656A	0.0535	0.377	0
HY-103022	0.0151	0.354	0
HY-14715B	1.2e+21	1.51e+22	0
HY-12043	5.59e-11	<1.0E-07	0
HY-B0405A	0.0169	0.0824	0.7578
HY-12059A	263000000000000	2090000000000000	0
HY-12042	0.021	0.108	0.1188
HY-14719	0.000197	15.9	0.8147
HY-14644A	0.00261	0.565	0.9843
HY-15164A	2.44e+19	2.49e+22	0
HY-106262	5.59e-11	<1.0E-07	0
HY-17044A	0.0178	16.8	0.2562
HY-10204	5.59e-11	<1.0E-07	0
HY-N0674A	5.59e-11	<1.0E-07	0
HY-18696	0.0227	0.368	0.7406
HY-12045	3.17e-05	33	0
HY-N0699	0.0445	0.0784	0.1632
HY-18163	<1.0E-12	<1.0E-07	0.261
HY-10497	<1.0E-12	<1.0E-07	0
HY-15323	0.0013	0.561	0.9883
HY-13050	0.000978	1.08	0.9949
HY-10423	2.58e-05	0.236	0.9619
HY-10247	2.74e-05	0.00921	0.8831
HY-10206	5.59e-11	<1.0E-07	0
HY-10339	0.000119	1.04	0.9959
HY-10409	4.75e-05	0.437	0.9955
HY-10338	0.00302	0.0578	0.9892
HY-100489	<1.0E-12	<1.0E-07	0
HY-14731	<1.0E-12	<1.0E-07	0
HY-50905	4.05e-05	0.0135	0.9575
HY-15542B	0.000159	0.00537	0.9942
HY-13902	0.0161	0.0999	0.4687
HY-10406	<1.0E-12	4.78e+48	0.4557
HY-10229	3.73e-06	0.0134	0.4702
HY-19566	<1.0E-12	<1.0E-07	0
HY-15338	<1.0E-12	<1.0E-07	0
HY-10374	<1.0E-12	<1.0E-07	0
HY-10297	0.0126	16.5	0
HY-10337	0.00627	1.03	0
HY-10343	0.00102	0.976	0.9701
HY-10208	0.00391	0.945	0.0362
HY-18095	0.0185	0.0205	0.9584
HY-100385	4.57e+16	3.16e+17	0
HY-15477	9.58e-05	0.148	0.9685
HY-N0060A	2.26e+19	2.54e+20	0
HY-100394	1.17e+19	3.84e+19	0
HY-15473	0.0162	120	0
HY-18299	<1.0E-12	<1.0E-07	0.6611
HY-13946	<1.0E-12	<1.0E-07	0.2604
HY-18299A	<1.0E-12	<1.0E-07	0.1632
HY-10371	5.59e-11	<1.0E-07	0
HY-12599	5.59e-11	<1.0E-07	0
HY-12058	<1.0E-12	<1.0E-07	0.3167
HY-11108	5.59e-11	<1.0E-07	0
HY-15800A	5.59e-11	<1.0E-07	0
HY-10917	5.59e-11	<1.0E-07	0
HY-12344	5.59e-11	<1.0E-07	0
HY-14443	0.0082	0.0679	0.9779
HY-11003	63700000000	4010000000000	0
HY-13060	0.00181	0.605	0.9555
HY-10875	0.00815	0.371	0.4372
HY-15779A	5.59e-11	<1.0E-07	0
HY-12014	0.014	0.0933	0.757
HY-16561	2.08e-05	0.0046	0.9167
HY-14985	0.0506	36.1	0
HY-12289	0.0269	19.6	0
HY-15773	0.00156	1.95	0.8765
HY-13276	5.59e-11	<1.0E-07	0
HY-13261	1.99e+28	1.22e+26	0
HY-13326	5.59e-11	<1.0E-07	0
HY-13330	5.59e-11	<1.0E-07	0
HY-12589	0.0312	0.132	0
HY-12067	1.57e+16	6260000000000000	0
HY-18682	3.97e-08	<1.0E-07	0
HY-12010	5.59e-11	<1.0E-07	0
HY-12016	2.91e-05	641	0
HY-12003	2.15e+19	5.71e+20	0
HY-12013	0.00577	0.365	0.6642
HY-15797	0.00283	0.0929	0.9801
HY-50662	2.9e-05	0.0105	0.7929
HY-13518	2.8e-05	0.00256	0.9747
HY-12018	0.0188	0.318	0.717
HY-12005	0.0217	2.41	0
HY-18652	0.00196	0.324	0.9684
HY-18086	0.0115	0.373	0.6903
HY-15644	0.00571	19.3	0
HY-13024	0.0128	0.0631	0.9821
HY-10126	7e-06	0.0164	0.8655
HY-10128	0.00329	193	0
HY-10200	0.00149	0.778	0.9946
HY-13454	8.35e-06	0.276	0.8899
HY-N0039	0.00325	0.254	0.9723
HY-50864	0.000328	16	0.6786
HY-50877	0.00149	0.502	0.9962
HY-10324	4.78e-05	0.0722	0.984
HY-10514	0.00224	0.506	0.9687
HY-N0003	0.00207	0.231	0.9835
HY-18990	0.00017	24	0.256
HY-111388A	8.5e-05	0.0644	0.9957
HY-112113	0.000163	0.079	0.9535
HY-112331	<1.0E-12	<1.0E-07	0.0436
HY-111138	4.37e-05	0.121	0.9502
HY-109061	<1.0E-12	<1.0E-07	0.7357
HY-15698A	2.56e-05	0.0361	0.9653
HY-12866A	<1.0E-12	<1.0E-07	0
HY-111383	<1.0E-12	<1.0E-07	0.1752
HY-13328	<1.0E-12	<1.0E-07	0
HY-19635A	0.00588	0.315	0.9227
HY-11087	0.000332	14.5	0.7365
HY-12333	0.0149	0.024	0.9832
HY-102046	0.00321	0.255	0.9653
HY-101805	0.00026	0.532	0.9925
HY-10421	0.00314	0.486	0.9081
HY-112301	0.0171	0.749	0.9178
HY-16420	0.000904	1.2	0.9918
HY-112166	0.00231	0.903	0.9815
HY-13254A	0.000617	0.386	0.9925
HY-119367	5.59e-11	<1.0E-07	0
HY-119751	4.65e-06	0.000887	0.9862
HY-119757	1.92e+21	1.5e+21	0
HY-100368A	5.59e-11	<1.0E-07	0
HY-W001174	0.0321	0.0441	0.6028
HY-122630	5.59e-11	<1.0E-07	0
HY-122913	3780000000000000	1.15e+21	0
HY-111510	5.59e-11	<1.0E-07	0
HY-111380	0.0362	0.0356	0.619
HY-N0284	0.0574	0.0886	0
HY-111870	0.00636	0.336	0.954
HY-10008	0.000138	13.1	0.9111
HY-100618	3.63e-06	0.0018	0.8917
HY-13775	0.00438	0.653	0.3956
HY-12008	7.55e-05	17.4	0.3889
HY-112823	2.48e-05	0.0176	0.8562
HY-124607	0.00194	0.704	0.8476
HY-124607B	0.00168	0.894	0.8281
HY-101793	0.004	0.111	0.9779
HY-114702	0.000829	0.573	0.9682
HY-14440	<1.0E-12	<1.0E-07	0.1972
HY-N0728	<1.0E-12	<1.0E-07	0.3786
HY-15528	<1.0E-12	<1.0E-07	0.4695
HY-10962	5.72e-10	<1.0E-07	0
HY-10410	5.59e-11	<1.0E-07	0
HY-16559	5.59e-11	<1.0E-07	0
HY-112088	5.59e-11	<1.0E-07	0
HY-112823B	5.59e-11	<1.0E-07	0
HY-16563	<1.0E-12	<1.0E-07	0.551
HY-104066	5.59e-11	<1.0E-07	0
HY-12055	9.6e-05	0.0552	0.9953
HY-13532	0.000418	0.165	0.9583
HY-13521	1.09e-05	0.0142	0.873
HY-12060	0.0115	0.491	0.2456
HY-32018	5.37e-05	0.0101	0.9841
HY-12017	0.00118	1.77	0.0099
HY-18009	<1.0E-12	2.94e+75	0.4431
HY-18965	0.00557	0.181	0.9735
HY-12012	1.79e-06	2.19e+125	0
HY-10256	0.00146	1.29	0.8907
HY-15802	2.2e-06	4700000	0.2127
HY-50686	0.00217	0.542	0.9596
HY-13501	1.6e+18	9.63e+18	0
HY-100233	3.55e+28	2.96e+29	0
HY-12357	0.0157	20.7	0
HY-15358	5.59e-11	<1.0E-07	0
HY-13203	0.00687	2.16	0.0477
HY-13319	0.0131	0.179	0.8868
HY-10961	0.0011	16.5	0
HY-13785	0.0011	0.726	0.857
HY-13686	0.000146	0.0188	0.9875
HY-18030A	0.000125	0.0466	0.9817
HY-10074	0.00103	0.772	0.9284
HY-70063	<1.0E-12	0.00356	0.0929
HY-13287	3.28e-05	0.0535	0.9806
HY-13942	<1.0E-12	<1.0E-07	0.1716
HY-19323	<1.0E-12	<1.0E-07	0
HY-15431	2.16e-06	0.0169	0.6881
HY-11006	<1.0E-12	<1.0E-07	0.2958
HY-15897	0.0163	0.576	0
HY-15166	0.0145	0.418	0.8955
HY-16962	1.34e+18	1.04e+26	0
HY-13453	6.11e+19	3.35e+21	0
HY-12529	0.000477	16.7	0
HY-10261	0.00195	0.461	0.9918
HY-12063	0.0267	0.0305	0.3417
HY-11009	0.00721	0.363	0.6586
HY-13260	0.00107	0.755	0.9934
HY-15002	0.00172	0.365	0.991
HY-15467A	0.0112	0.305	0
HY-18179	5.59e-11	<1.0E-07	0
HY-10595	0.0213	0.306	0
HY-10492	5.59e-11	<1.0E-07	0
HY-10192	5.59e-11	<1.0E-07	0
HY-13068	1.73e+26	1.69e+25	0
HY-50878	0.0013	1.68	0.779
HY-10579	5.59e-11	<1.0E-07	0
HY-12026	0.0304	0.236	0.0423
HY-12050	5.59e-11	<1.0E-07	0
HY-10159A	0.0182	0.0381	0.8339
HY-13246	0.00204	0.819	0.7434
HY-13907	0.00216	3.47	0
HY-15196	0.00302	0.0863	0.9854
HY-12009	8.81e-05	0.459	0.3902
HY-15730	0.00156	0.12	0.9902
HY-13689	0.000142	0.187	0.9827
HY-13561	0.000139	0.279	0.9946
HY-10991	5.3e-10	5.53e+141	0.3516
HY-10943	1.28e-05	0.00848	0.8601
HY-15535	<1.0E-12	<1.0E-07	0.4553
HY-50946	5.59e-11	<1.0E-07	0
HY-100673	0.0209	0.0533	0.7877
HY-15828	5.59e-11	<1.0E-07	0
HY-10518	5.59e-11	<1.0E-07	0
HY-10997A	5.59e-11	<1.0E-07	0
HY-15458	2.04e+20	3.98e+19	0
HY-13802	5.36e+16	1.15e+17	0
HY-11999	5.59e-11	<1.0E-07	0
HY-101443	9.84e-06	<1.0E-07	0
HY-13018	9.27e-05	0.158	0.9198
HY-13033	0.00122	0.275	0.866
HY-15609	7.42e-05	0.0428	0.9984
HY-13866	4.28e-05	0.0164	0.9832
HY-13895	0.004	0.172	0.9861
HY-12278	0.00249	0.653	0.8371
HY-12072	7.43e-05	0.0305	0.9948
HY-12038	1800000000000	4.74e+80	0
HY-13687	1.41e-05	0.0022	0.7139
HY-15604	0.0107	0.854	0.2885
HY-112108	0.00112	0.298	0.9034
HY-101916	2.22e-07	<1.0E-07	0
HY-11068	0.000589	2.73	0.5314
HY-12838	0.000199	31.8	0.2785
HY-101872	0.000117	0.665	0.781
HY-112215	0.00911	0.0977	0.967
HY-12660	9.97e-06	0.935	0.5569
HY-N0486	1.08e-06	<1.0E-07	0
HY-10181A	0.0018	0.119	0.993
HY-19316	0.000784	0.858	0.799
HY-D0162	1.92e-05	0.0191	0.9637
HY-19984	1.53e-05	0.0134	0.8225
HY-112181	9.88e-06	0.00972	0.83
HY-15506	4.59e-07	0.00714	0.2758
HY-50909	2.88e-06	0.00101	0.9413
HY-12274	2.36e+19	8e+19	0
HY-10456	6.73e+24	1.62e+31	0
HY-18938	2.33e-05	1.24	0.8025
HY-18306	3e-05	0.569	0.9658
HY-12282	1.17e-05	0.21	0.9551
HY-16782	7.18e-06	0.0106	0.7833
HY-101467A	5.59e-11	<1.0E-07	0
HY-50698	5.59e-11	<1.0E-07	0
HY-10458	5.59e-11	<1.0E-07	0
HY-135805A	5.59e-11	<1.0E-07	0
HY-100419	0.0174	0.0328	0.9164
HY-16997A	5.59e-11	<1.0E-07	0
HY-15492	0.000171	64.7	0
HY-126534A	4.09e-05	0.00698	0.7764
HY-12235	0.00134	0.411	0.9828
HY-129390	1.55e-11	0.0254	0.7954
HY-15517A	<1.0E-12	<1.0E-07	0
HY-119940	6.51e-06	0.0493	0.9
HY-80002	<1.0E-12	<1.0E-07	0.1558
HY-100115	<1.0E-12	<1.0E-07	0
HY-107837	0.0269	0.0711	0.2024
HY-13524	0.0197	0.0244	0.3654
HY-50904	5.59e-11	<1.0E-07	0
HY-P1597	5.59e-11	<1.0E-07	0
HY-12291	9.32e+16	2.33e+18	0
HY-19631B	5.59e-11	<1.0E-07	0
HY-11010	0.00781	0.00278	0.7373
HY-N0107	1.78e-05	0.0819	0.9903
HY-10971	0.000508	0.225	0.9801
HY-13427	0.00342	0.305	0.9528
HY-13961	9.31e-05	0.0372	0.9399
HY-100779	1.43e-06	0.00464	0.9733
HY-15465	1.12e-05	0.00426	0.9716
HY-100912	0.00168	0.702	0.9795
HY-10346A	0.000883	0.652	0.8944
HY-121744	1.78e-05	0.0126	0.7743
HY-101572	0.0133	15.9	0.3142
HY-136430	0.000755	15.6	0.0127
HY-114368	0.000512	0.123	0.9914
HY-103489	0.005	17.4	0
HY-100335	0.0182	0.0503	0.8544
HY-10409A	0.000366	0.667	0.9952
HY-111872	0.00373	0.0647	0.9877
HY-50862	2.21e-05	0.0103	0.9136
HY-109585	<1.0E-12	<1.0E-07	0.0398
HY-15300	<1.0E-12	<1.0E-07	0.2896
HY-13440	<1.0E-12	<1.0E-07	0.2744
HY-N6971	<1.0E-12	<1.0E-07	0.2529
HY-113914	<1.0E-12	<1.0E-07	0.2927
HY-123673	<1.0E-12	<1.0E-07	0.27
HY-123772	<1.0E-12	<1.0E-07	0.2645
HY-12420	2.54e-06	0.0057	0.6263
HY-124858	<1.0E-12	<1.0E-07	0.227
HY-15735	2.06e+19	3840000000000	0
HY-129571	0.000213	15.7	0.5513
HY-N1411	0.00199	54.5	0.3932
HY-16104	0.000549	1.29	0.9681
HY-B2099A	0.0302	19.7	0
HY-77251	0.00292	0.103	0.9916
HY-N3584	0.00126	1.7	0.9434
HY-N0188	0.0671	28.6	0
HY-101931	0.00203	0.927	0.991
HY-13418A	2.97e-05	<1.0E-07	0
HY-13973A	5.59e-11	<1.0E-07	0
HY-12895	5.59e-11	<1.0E-07	0
HY-15999A	0.0782	0.115	0
HY-13299	3.05e-11	<1.0E-07	0
HY-N0146	0.191	0.654	0.0195
HY-B1305	2680000000000000	4190000000000000	0
HY-107978	0.0286	0.783	0
HY-B0719	0.0146	117	0
HY-130795	0.0142	0.54	0
HY-13806	5.59e-11	<1.0E-07	0
HY-135960	0.00278	16.4	0
HY-15769	0.025	1.94	0.218
HY-131066	0.0152	1.54	0.6123
HY-101922	0.00118	1.19	0.8961
HY-136270	6.61e-06	0.0417	0.9201
HY-N0281	7.77e+22	3.37e+24	0
HY-W001179	0.0334	1.18	0
HY-111471A	0.000154	0.105	0.9914
HY-114414	<1.0E-12	<1.0E-07	0
HY-13685	0.00037	0.0351	0.9732
HY-120006A	0.00052	37	0
HY-15514A	8.04e+19	5.86e+27	0
HY-135826	0.0139	0.333	0.0659
HY-16749A	0.0213	0.112	0.3349
HY-19569	3.06e+25	2.99e+24	0
HY-79077	5.59e-11	<1.0E-07	0
HY-15840	0.00666	0.123	0.9917
HY-136093A	<1.0E-12	<1.0E-07	0.9535
HY-N0427	5.22e-09	<1.0E-07	0
HY-18175	5.59e-11	<1.0E-07	0
HY-15244	0.0283	1.74	0.0908
HY-13064A	0.000351	0.311	0.9193
HY-50866	2.25e-05	0.0271	0.9879
HY-N1435	0.00182	0.789	0.6403
HY-N2515	2.45e-05	0.0067	0.9679
HY-18174E	1.48e-05	0.0355	0.9135
HY-130254	6.9e-05	0.014	0.6789
HY-15777A	2.02e-05	0.0475	0.9515
HY-13418	8.94e-06	0.0156	0.9687
HY-122856	0.000113	0.691	0.9661
HY-128587	2.89e-05	0.00543	0.5093
HY-130250	7.31e+18	3.01e+19	0
HY-126251	0.000522	24.6	0
HY-14682	0.013	1.08	0.455
HY-101257B	0.00016	0.116	0.984
HY-126675	0.00227	1.16	0.8415
HY-115463	0.0413	0.519	0
HY-133028	0.00259	2.15	0.555
HY-113204	0.000152	0.0166	0.9842
HY-103258	0.000752	16	0
HY-112155	0.00162	20.4	0
HY-112261	0.000466	0.18	0.9655
HY-108419	0.000397	0.486	0.9801
HY-112292	0.000233	0.0132	0.9715
HY-117244	0.000152	0.0885	0.9861
HY-12445	0.00103	0.281	0.6397
HY-12960	4.54e-05	0.00868	0.9653
HY-120856	0.00217	0.505	0.6544
HY-107597	0.00075	0.755	0.9448
HY-114181	<1.0E-12	1.87	0.7227
HY-114153	0.0152	1.39	0.5747
HY-15192	0.00433	0.487	0.893
HY-120350	<1.0E-12	1.32e+86	0.6937
HY-103019B	0.000332	1.72	0.9903
HY-10403	0.000499	13.2	0.9903
HY-112451	3.86e-06	0.0069	0.489
HY-105661	0.000153	15.4	0.8654
HY-13302B	0.00344	0.329	0.9847
HY-122022	552000000000	6.3e+18	0
HY-52101A	3.67e-08	<1.0E-07	0
HY-43533	5.59e-11	<1.0E-07	0
HY-50703	5.59e-11	<1.0E-07	0
HY-103019	5.59e-11	<1.0E-07	0
HY-10182B	5.59e-11	<1.0E-07	0
HY-41076	5.59e-11	<1.0E-07	0
HY-15837	5.59e-11	<1.0E-07	0
HY-15193A	0.0338	0.213	0
HY-16590	5.59e-11	<1.0E-07	0
HY-12279C	5.59e-11	<1.0E-07	0
HY-103683	0.00163	1.35	0.5786
HY-111363	0.00219	0.133	0.9558
HY-19815	0.00686	0.0927	0.9138
HY-104010	0.00255	0.268	0.9843
HY-107361	0.000129	0.329	0.9886
HY-19544	1.67e-05	0.0221	0.8837
HY-15512A	0.00856	0.0837	0.8844
HY-19631A	0.00263	0.0857	0.9885
HY-107429	0.00373	0.262	0.9461
HY-112802A	<1.0E-12	<1.0E-07	0
HY-112914	2.17e-08	4.1e-06	0.9663
HY-103018	5.59e-11	<1.0E-07	0
HY-103028A	<1.0E-12	<1.0E-07	0.242
HY-103712A	5.59e-11	<1.0E-07	0
HY-N0060	1.91e-07	0.00237	0.0919
HY-107367A	3.86e+19	2.94e+28	0
HY-101976	<1.0E-12	<1.0E-07	0.5513
HY-N0755	5.59e-11	<1.0E-07	0
HY-14860	3.62e-06	0.000895	0.7129
HY-101957	5.59e-11	<1.0E-07	0
HY-107364	0.00115	11.4	0
HY-101977	0.00129	0.582	0.7702
HY-101923B	0.0138	0.237	0.2085
HY-18227	0.00477	0.00467	0.9788
HY-114454	175000000000000	1480000000000000	0
HY-16018A	0.0133	0.139	0.1398
HY-19631	0.000425	0.0501	0.9923
HY-19535A	2.62e-05	0.0296	0.9893
HY-19983	2.77e-07	27.6	0.2463
HY-19981	8.38e-05	0.00641	0.9848
HY-100016	0.00164	15.1	0.8584
HY-10205	0.000345	0.0313	0.9462
HY-10005	0.013	14.6	0
HY-12763	0.00266	1.9	0.8239
HY-15513	0.0527	0.882	0.708
HY-17537	7.61e-05	0.113	0.9712
HY-50094	0.000603	0.134	0.9727
HY-13038B	0.00184	0.619	0.9605
HY-14178	0.0148	0.0442	0.9905
HY-40354A	2.64e-05	99.9	0.0732
HY-15508	0.000242	0.281	0.9797
HY-18085	1.67e-05	0.0106	0.9393
HY-10178	0.000139	0.0862	0.9902
HY-19957	0.00011	0.0601	0.9893
HY-50943	0.000214	0.503	0.9851
HY-12054	5.17e-05	0.0347	0.9634
HY-50514	7.73e-05	0.181	0.9775
HY-10340B	3.41e-05	0.0677	0.921
HY-70061	4.06e-05	0.00547	0.9878
HY-13842	2.63e-06	0.0133	0.7538
HY-13493	2.06e-05	0.0418	0.9555
HY-10193	8.5e-05	27.9	0
HY-10366	4.35e-05	21.4	0.038
HY-13979	2.98e-05	0.0186	0.9095
HY-15343	4.92e-05	17.2	0.6832
HY-13252	9.96e-07	28.1	0.5588
HY-50898A	4.01e+20	2.26e+18	0
HY-10172	0.0323	61.1	0
HY-13904	5.59e-11	<1.0E-07	0
HY-10520	0.00696	0.047	0.9176
HY-15542A	95800000000	5350000000000	0
HY-103002	0.0197	0.337	0
HY-112296	5.59e-11	<1.0E-07	0
HY-101562	0.0316	0.112	0
HY-12423A	3.33e+23	1.14e+24	0
HY-112782	5.59e-11	<1.0E-07	0
HY-101561	5.59e-11	<1.0E-07	0
HY-107988	0.00882	0.0531	0.9847
HY-12492	0.0212	0.0888	0.4103
HY-103490	0.0254	0.107	0.2366
HY-100018	0.000426	0.375	0.9916
HY-12467	0.000138	0.288	0.9956
HY-15480	0.000327	0.0976	0.9511
HY-12947	0.00332	0.0846	0.9637
HY-15160B	0.000163	0.124	0.995
HY-15679	0.00011	0.0779	0.986
HY-10185	0.000615	0.00325	0.9931
HY-111493	0.000765	0.724	0.9648
HY-100844	0.000702	0.171	0.9808
HY-100470	0.000152	0.0971	0.9882
HY-17645	994000000000	1.57e+18	0
HY-117535	0.00437	21.6	0
HY-15465A	5.59e-11	<1.0E-07	0
HY-109099	1.14e+25	3.31e+25	0
HY-12871C	5.59e-11	<1.0E-07	0
HY-108136A	5.59e-11	<1.0E-07	0
HY-107854	0.0195	1.7	0
HY-112802	1.44e+25	3.68e+25	0
HY-18174	5.59e-11	<1.0E-07	0
HY-111745	<1.0E-12	<1.0E-07	0.1326
HY-120085	0.00168	0.429	0.8413
HY-10197	0.000986	14.9	0.0053
HY-103082	0.0136	0.0332	0.9484
HY-15465B	6.22e-05	0.0188	0.9815
HY-15495	0.000858	1.43	0.9029
HY-16997	0.000197	0.264	0.9906
HY-12293	1.9e-05	0.142	0.9865
HY-15590	0.000101	0.119	0.9244
HY-15517B	<1.0E-12	<1.0E-07	0.348
HY-19761	9.33e-05	0.203	0.9553

## Sheet: Figure 5
																		TRF2-Load							TRF2-Compete								24268-Load							24268-Compete
		Figure 5 A																Time	Response						Time	Response							Time	Response						Time	Response
																		s	nm						s	nm							s	nm						s	nm
																										SUD-Core only	+ Comp.1	+ Comp.2	+ Comp.3	+ Comp.4											SUD-Core only	+ Comp.1	+ Comp.2	+ Comp.3	+ Comp.4
																		0	0	0	0	0	0		300	0	0	0	0	0			0	0	0	0	0	0		300	-0.00101	0.0026	0.00015133	0.00015133	0.00248
																		0.2	0.00554	0.00998	0.00353	0.00518	0.00896		300.2	0.02749	0.02666	0.02535	0.02911	0.02709			0.2	0.00445	0.00748	0.00587	0.00643	0.01045		300.2	0.00465	0.0088	0.00662	0.00662	0.00623
																		0.4	0.00967	0.01146	0.00843	0.00949	0.01242		300.4	0.05583	0.05443	0.05147	0.05937	0.05497			0.4	0.01021	0.00994	0.01196	0.00987	0.01007		300.4	0.01088	0.01528	0.01359	0.01359	0.00998
																		0.6	0.01041	0.01301	0.01587	0.01116	0.01909		300.6	0.08469	0.08194	0.07774	0.08942	0.08272			0.6	0.01279	0.01239	0.01657	0.01731	0.01788		300.6	0.01757	0.02251	0.02119	0.02119	0.0137
																		0.8	0.01505	0.02302	0.02116	0.01787	0.02297		300.8	0.11228	0.10918	0.10318	0.11891	0.10961			0.8	0.0184	0.01906	0.02504	0.02397	0.02516		300.8	0.02461	0.02995	0.02913	0.02913	0.01724
																		1	0.01958	0.01956	0.01971	0.01764	0.02011		301	0.1385	0.13446	0.12686	0.14668	0.13501			1	0.02496	0.02475	0.03015	0.0272	0.02872		301	0.03202	0.03778	0.03716	0.03716	0.02056
																		1.2	0.02594	0.0237	0.02699	0.02474	0.02817		301.2	0.16214	0.15764	0.14814	0.17176	0.15813			1.2	0.03009	0.03015	0.03563	0.03542	0.03244		301.2	0.03954	0.04526	0.04451	0.04451	0.02416
																		1.4	0.02518	0.03286	0.02943	0.02889	0.02889		301.4	0.18226	0.17753	0.16609	0.19329	0.17762			1.4	0.0352	0.03845	0.04292	0.04051	0.04246		301.4	0.04668	0.05292	0.05212	0.05212	0.02734
																		1.6	0.03239	0.03231	0.03124	0.03369	0.03162		301.6	0.19809	0.19314	0.18035	0.20964	0.19286			1.6	0.04421	0.04293	0.05052	0.04884	0.04448		301.6	0.05382	0.05998	0.0596	0.0596	0.0304
																		1.8	0.03071	0.03389	0.03169	0.03592	0.0391		301.8	0.20892	0.20343	0.1898	0.22023	0.20256			1.8	0.04552	0.0516	0.05321	0.04948	0.05141		301.8	0.06025	0.06676	0.06558	0.06558	0.03299
																		2	0.04025	0.03813	0.03841	0.03813	0.04352		302	0.21344	0.20779	0.19301	0.22468	0.20634			2	0.05363	0.05447	0.06045	0.05526	0.05922		302	0.06645	0.0723	0.07105	0.07105	0.03551
																		2.2	0.03832	0.04042	0.04449	0.04581	0.04679		302.2	0.21065	0.20519	0.18985	0.22096	0.20335			2.2	0.06179	0.06026	0.06506	0.06507	0.06317		302.2	0.07106	0.07713	0.07505	0.07505	0.03733
																		2.4	0.04403	0.05075	0.04846	0.04513	0.05109		302.4	0.21164	0.20617	0.19051	0.2204	0.20362			2.4	0.0668	0.0638	0.07439	0.06832	0.07039		302.4	0.07573	0.08275	0.07934	0.07934	0.03928
																		2.6	0.04913	0.05441	0.05174	0.04892	0.05125		302.6	0.21501	0.20913	0.19282	0.22238	0.20492			2.6	0.07527	0.07461	0.07493	0.07701	0.07883		302.6	0.08049	0.08775	0.08419	0.08419	0.04191
																		2.8	0.0511	0.05561	0.05314	0.05442	0.05552		302.8	0.2186	0.21283	0.1962	0.22488	0.20699			2.8	0.07962	0.07562	0.0847	0.07782	0.0822		302.8	0.08532	0.09265	0.0889	0.0889	0.04472
																		3	0.05299	0.05858	0.05666	0.05494	0.0604		303	0.22295	0.21641	0.20005	0.22851	0.20962			3	0.08855	0.08427	0.08914	0.08497	0.08897		303	0.08976	0.09682	0.09415	0.09415	0.04874
																		3.2	0.05501	0.05866	0.06122	0.05824	0.06194		303.2	0.22761	0.22069	0.20422	0.23227	0.21243			3.2	0.09273	0.08987	0.09588	0.09227	0.09619		303.2	0.09477	0.10108	0.09866	0.09866	0.05222
																		3.4	0.06152	0.06683	0.06629	0.063	0.06726		303.4	0.23232	0.22501	0.20754	0.23579	0.21618			3.4	0.10277	0.09889	0.10266	0.09618	0.09848		303.4	0.09908	0.10561	0.10366	0.10366	0.05658
																		3.6	0.06332	0.06589	0.06918	0.06667	0.06623		303.6	0.23706	0.22896	0.2113	0.23994	0.22			3.6	0.10487	0.10016	0.10674	0.10439	0.10323		303.6	0.10387	0.11043	0.10833	0.10833	0.06138
																		3.8	0.06961	0.07331	0.06897	0.06544	0.07123		303.8	0.24115	0.23269	0.2146	0.24292	0.22369			3.8	0.11209	0.11077	0.11611	0.10779	0.10523		303.8	0.10794	0.11478	0.11332	0.11332	0.06634
																		4	0.07379	0.07658	0.07604	0.07075	0.07429		304	0.24496	0.23681	0.21775	0.24585	0.22718			4	0.11383	0.11641	0.12086	0.11595	0.11712		304	0.11176	0.1188	0.11761	0.11761	0.07139
																		4.2	0.07186	0.07675	0.07776	0.07874	0.08244		304.2	0.24823	0.24105	0.22128	0.24905	0.23027			4.2	0.12513	0.12239	0.12523	0.12378	0.12187		304.2	0.11547	0.12314	0.12234	0.12234	0.07635
																		4.4	0.07749	0.08207	0.0805	0.0797	0.08174		304.4	0.25315	0.24531	0.22477	0.25273	0.23388			4.4	0.12526	0.12729	0.13308	0.12889	0.12795		304.4	0.1189	0.12714	0.12645	0.12645	0.08111
																		4.6	0.08113	0.0857	0.08374	0.08055	0.08477		304.6	0.25774	0.24928	0.22806	0.25598	0.23743			4.6	0.13453	0.13466	0.14083	0.13588	0.13086		304.6	0.12237	0.13175	0.13056	0.13056	0.08641
																		4.8	0.08348	0.08642	0.08902	0.08804	0.08433		304.8	0.26129	0.25341	0.23136	0.25944	0.24125			4.8	0.14398	0.14035	0.14532	0.13981	0.13736		304.8	0.12643	0.13624	0.13452	0.13452	0.09113
																		5	0.08639	0.09331	0.09068	0.08812	0.09284		305	0.26527	0.25732	0.23472	0.26313	0.24501			5	0.14552	0.14666	0.15153	0.14354	0.14067		305	0.13062	0.14051	0.1385	0.1385	0.09593
																		5.2	0.09187	0.09704	0.09542	0.09131	0.09484		305.2	0.26897	0.26136	0.23819	0.26628	0.24892			5.2	0.15428	0.15423	0.15452	0.1519	0.15031		305.2	0.13479	0.14419	0.14221	0.14221	0.10105
																		5.4	0.09083	0.10093	0.09657	0.09715	0.09883		305.4	0.27271	0.26522	0.2416	0.26943	0.2531			5.4	0.15613	0.1541	0.1661	0.15449	0.15411		305.4	0.13871	0.14875	0.14658	0.14658	0.10532
																		5.6	0.09532	0.10031	0.1005	0.09884	0.10174		305.6	0.27644	0.26874	0.24545	0.27218	0.25754			5.6	0.16321	0.16749	0.17182	0.16027	0.16193		305.6	0.14312	0.15264	0.15076	0.15076	0.10977
																		5.8	0.09444	0.10418	0.10238	0.10168	0.10428		305.8	0.28026	0.27268	0.24883	0.27499	0.26137			5.8	0.17263	0.16839	0.17406	0.16846	0.16506		305.8	0.14813	0.15687	0.15401	0.15401	0.1143
		Figure 5 B																6	0.10037	0.10788	0.10882	0.10635	0.10389		306	0.28377	0.27631	0.25239	0.27812	0.26512			6	0.17413	0.17573	0.17797	0.16856	0.17507		306	0.15276	0.16096	0.15763	0.15763	0.11868
																		6.2	0.10588	0.11396	0.11164	0.10644	0.10949		306.2	0.28739	0.27967	0.25568	0.28063	0.26906			6.2	0.181	0.18173	0.18478	0.17825	0.17895		306.2	0.15676	0.16552	0.16143	0.16143	0.1229
																		6.4	0.11046	0.11531	0.11252	0.10817	0.11246		306.4	0.29112	0.28328	0.25892	0.28339	0.27244			6.4	0.18755	0.18779	0.19236	0.18528	0.18228		306.4	0.16093	0.16988	0.16498	0.16498	0.12741
																		6.6	0.10569	0.11631	0.1199	0.11176	0.11062		306.6	0.29531	0.28721	0.26237	0.28672	0.27568			6.6	0.19111	0.19189	0.19882	0.19261	0.18718		306.6	0.16491	0.17348	0.16866	0.16866	0.13168
																		6.8	0.10903	0.11774	0.12053	0.11553	0.11577		306.8	0.29907	0.29066	0.26601	0.28948	0.27888			6.8	0.19937	0.19545	0.20505	0.1943	0.19461		306.8	0.16896	0.17729	0.1725	0.1725	0.13616
																		7	0.11739	0.1239	0.11782	0.12107	0.1221		307	0.30319	0.29389	0.26937	0.29273	0.28266			7	0.20586	0.20507	0.20482	0.19743	0.19705		307	0.17253	0.18075	0.1761	0.1761	0.14002
																		7.2	0.11959	0.12554	0.12592	0.11944	0.12521		307.2	0.30676	0.29782	0.27251	0.29599	0.2862			7.2	0.21317	0.21079	0.21171	0.20393	0.20466		307.2	0.17658	0.18416	0.1797	0.1797	0.14401
																		7.4	0.12023	0.1299	0.12529	0.12726	0.13117		307.4	0.31038	0.30148	0.27536	0.29872	0.28994			7.4	0.21163	0.21051	0.21927	0.21463	0.20726		307.4	0.18012	0.18739	0.18348	0.18348	0.14821
																		7.6	0.12531	0.13237	0.13037	0.12912	0.132		307.6	0.31371	0.30522	0.2789	0.30196	0.29323			7.6	0.2214	0.21736	0.22581	0.21473	0.21776		307.6	0.18404	0.1908	0.18697	0.18697	0.15171
																		7.8	0.12572	0.13361	0.13054	0.13186	0.13622		307.8	0.31634	0.30877	0.28204	0.30458	0.2962			7.8	0.22197	0.22746	0.22961	0.22565	0.22227		307.8	0.18699	0.19447	0.19047	0.19047	0.15478
																		8	0.12972	0.13769	0.13708	0.13232	0.13677		308	0.31946	0.31271	0.2846	0.30813	0.29893			8	0.23204	0.22843	0.24044	0.22593	0.22377		308	0.18957	0.19772	0.19347	0.19347	0.15866
																		8.2	0.13518	0.13999	0.1383	0.13502	0.13661		308.2	0.32315	0.31599	0.28746	0.31088	0.30162			8.2	0.23811	0.23937	0.24118	0.23504	0.23482		308.2	0.19237	0.20128	0.19708	0.19708	0.16177
																		8.4	0.13531	0.14438	0.14574	0.1389	0.14102		308.4	0.32691	0.31918	0.29007	0.31388	0.30428			8.4	0.24282	0.239	0.24891	0.23903	0.2364		308.4	0.19611	0.20484	0.20016	0.20016	0.16497
																		8.6	0.14004	0.14433	0.14397	0.14033	0.14683		308.6	0.32967	0.32267	0.29265	0.31663	0.30683			8.6	0.24922	0.24559	0.25152	0.24279	0.24122		308.6	0.1991	0.20869	0.20328	0.20328	0.16871
																		8.8	0.14202	0.14832	0.15355	0.14592	0.1458		308.8	0.33247	0.32607	0.29528	0.31937	0.30985			8.8	0.25377	0.25715	0.25969	0.24821	0.24973		308.8	0.20245	0.21232	0.20688	0.20688	0.17126
																		9	0.14914	0.15094	0.1494	0.14886	0.14907		309	0.33599	0.32904	0.29851	0.32259	0.31243			9	0.25495	0.2548	0.26453	0.25557	0.25		309	0.20584	0.21594	0.21024	0.21024	0.17459
																		9.2	0.14996	0.15566	0.15066	0.14981	0.15152		309.2	0.33964	0.33246	0.30116	0.32476	0.31445			9.2	0.2609	0.26524	0.2669	0.25712	0.25868		309.2	0.20946	0.21914	0.21405	0.21405	0.1772
																		9.4	0.15217	0.15455	0.156	0.15485	0.15665		309.4	0.34262	0.33568	0.3039	0.32768	0.31752			9.4	0.27062	0.26604	0.27549	0.26398	0.25939		309.4	0.21259	0.22298	0.21799	0.21799	0.17945
																		9.6	0.15405	0.16169	0.16001	0.15685	0.16184		309.6	0.34589	0.33923	0.30705	0.33056	0.31979			9.6	0.2756	0.2714	0.27432	0.26791	0.26819		309.6	0.21614	0.22628	0.22142	0.22142	0.18151
																		9.8	0.1585	0.16247	0.16625	0.15994	0.15806		309.8	0.34976	0.34316	0.31048	0.33304	0.32177			9.8	0.27633	0.27954	0.28412	0.27188	0.27223		309.8	0.21991	0.22998	0.22477	0.22477	0.18378
																		10	0.15822	0.16718	0.16319	0.15795	0.16411		310	0.3531	0.34583	0.31374	0.33643	0.32378			10	0.28671	0.28294	0.28907	0.28097	0.27516		310	0.22329	0.23383	0.22831	0.22831	0.1859
																		10.2	0.1642	0.17568	0.16488	0.16516	0.16842		310.2	0.35615	0.3483	0.31644	0.33933	0.32646			10.2	0.28897	0.28446	0.29499	0.28467	0.28195		310.2	0.22659	0.23714	0.23233	0.23233	0.18846
																		10.4	0.16789	0.17422	0.1698	0.16444	0.16978		310.4	0.35942	0.35146	0.3199	0.34192	0.32895			10.4	0.29599	0.2904	0.29377	0.28748	0.28442		310.4	0.2298	0.2406	0.23578	0.23578	0.19083
																		10.6	0.16838	0.17425	0.16981	0.16662	0.17275		310.6	0.3626	0.35417	0.32311	0.34474	0.33108			10.6	0.29698	0.2979	0.30542	0.29298	0.29195		310.6	0.23288	0.24329	0.23918	0.23918	0.19324
																		10.8	0.17344	0.177	0.17592	0.17445	0.17651		310.8	0.36646	0.35724	0.32612	0.34725	0.33318			10.8	0.30502	0.30026	0.30665	0.29649	0.29855		310.8	0.23667	0.24682	0.24278	0.24278	0.19633
																		11	0.16824	0.18116	0.17807	0.17588	0.17293		311	0.3699	0.35986	0.32908	0.34964	0.33575			11	0.31234	0.30711	0.31358	0.30467	0.29832		311	0.23961	0.25016	0.24588	0.24588	0.19881
																		11.2	0.17549	0.18975	0.18091	0.17776	0.18219		311.2	0.37328	0.36328	0.33149	0.35223	0.33793			11.2	0.31434	0.31148	0.31619	0.30654	0.30828		311.2	0.24332	0.25267	0.24961	0.24961	0.20152
																		11.4	0.17852	0.18518	0.19106	0.18351	0.18403		311.4	0.37665	0.36592	0.33458	0.3545	0.3403			11.4	0.3201	0.31721	0.3253	0.31326	0.3128		311.4	0.24676	0.25529	0.25292	0.25292	0.20344
																		11.6	0.17895	0.1915	0.18827	0.18559	0.18654		311.6	0.37951	0.36894	0.33762	0.35697	0.34272			11.6	0.321	0.31687	0.32734	0.31923	0.31718		311.6	0.25003	0.25778	0.2557	0.2557	0.20547
																		11.8	0.18481	0.1973	0.189	0.18609	0.19019		311.8	0.3825	0.37193	0.34046	0.35969	0.34491			11.8	0.32788	0.32725	0.3303	0.31948	0.31859		311.8	0.25255	0.26057	0.25848	0.25848	0.20791
																		12	0.18544	0.19825	0.19424	0.1874	0.18891		312	0.38572	0.37502	0.34352	0.3618	0.34711			12	0.33316	0.33202	0.33744	0.32525	0.32428		312	0.2551	0.26335	0.26194	0.26194	0.2108
																		12.2	0.19215	0.19829	0.19418	0.18808	0.19317		312.2	0.38855	0.37791	0.34576	0.36359	0.34881			12.2	0.33753	0.33387	0.34466	0.33386	0.32772		312.2	0.25865	0.2662	0.26488	0.26488	0.2132
																		12.4	0.18999	0.19686	0.19687	0.19135	0.19482		312.4	0.39119	0.38072	0.34814	0.36573	0.3508			12.4	0.33897	0.34259	0.35027	0.33545	0.33316		312.4	0.26165	0.26917	0.26756	0.26756	0.21539
																		12.6	0.19471	0.19933	0.20195	0.19623	0.20117		312.6	0.3942	0.38352	0.35056	0.36839	0.35288			12.6	0.34698	0.34245	0.35331	0.34012	0.338		312.6	0.264	0.27217	0.26985	0.26985	0.21812
																		12.8	0.19707	0.20926	0.20501	0.20061	0.20225		312.8	0.39732	0.38678	0.35306	0.37057	0.35502			12.8	0.34854	0.34472	0.35303	0.34468	0.33939		312.8	0.26689	0.27483	0.27239	0.27239	0.2202
																		13	0.20159	0.21169	0.20393	0.20045	0.20579		313	0.40044	0.38928	0.35574	0.37304	0.35602			13	0.35154	0.34886	0.35822	0.34648	0.34849		313	0.26971	0.27775	0.27501	0.27501	0.22294
																		13.2	0.20261	0.21465	0.20688	0.20438	0.20734		313.2	0.40394	0.3929	0.35769	0.37548	0.35702			13.2	0.35553	0.35894	0.3658	0.35434	0.35056		313.2	0.2718	0.2803	0.2781	0.2781	0.22442
																		13.4	0.2064	0.21624	0.21283	0.20983	0.21054		313.4	0.40627	0.39532	0.35981	0.37861	0.3591			13.4	0.36536	0.35917	0.36761	0.35974	0.35545		313.4	0.27371	0.28329	0.28099	0.28099	0.22573
																		13.6	0.20734	0.21499	0.21839	0.21001	0.21578		313.6	0.40938	0.39827	0.3626	0.38126	0.36013			13.6	0.36661	0.36649	0.37636	0.36459	0.36218		313.6	0.27633	0.28592	0.28327	0.28327	0.2268
																		13.8	0.21271	0.21711	0.21611	0.21306	0.21611		313.8	0.41227	0.40109	0.36524	0.38398	0.36175			13.8	0.37484	0.37086	0.37382	0.36847	0.36226		313.8	0.27891	0.28904	0.28621	0.28621	0.22827
																		14	0.21733	0.22347	0.22305	0.21722	0.21665		314	0.41481	0.40262	0.36738	0.38723	0.36327			14	0.37021	0.37236	0.38004	0.36981	0.36831		314	0.28142	0.29188	0.28913	0.28913	0.23027
																		14.2	0.22009	0.22786	0.21982	0.21909	0.22012		314.2	0.41741	0.40511	0.36988	0.38993	0.36447			14.2	0.38511	0.37791	0.38735	0.37433	0.37365		314.2	0.28389	0.29419	0.29189	0.29189	0.23216
																		14.4	0.22403	0.22749	0.22725	0.22491	0.22467		314.4	0.42029	0.40859	0.3726	0.39269	0.36588			14.4	0.38911	0.37863	0.39365	0.37854	0.37313		314.4	0.28673	0.29682	0.29429	0.29429	0.23383
																		14.6	0.21863	0.22646	0.22758	0.2227	0.22562		314.6	0.42315	0.41124	0.37488	0.3954	0.36676			14.6	0.38568	0.38905	0.39717	0.38231	0.37968		314.6	0.28968	0.2992	0.29695	0.29695	0.23602
																		14.8	0.2274	0.23288	0.22957	0.22486	0.22965		314.8	0.42616	0.41402	0.37736	0.39786	0.36795			14.8	0.39419	0.39002	0.39978	0.38504	0.38595		314.8	0.29282	0.30219	0.30007	0.30007	0.23851
																		15	0.22733	0.23653	0.23397	0.23027	0.23163		315	0.4291	0.41667	0.38004	0.39997	0.36916			15	0.39846	0.39369	0.40275	0.38931	0.39308		315	0.29529	0.3045	0.30254	0.30254	0.24043
																		15.2	0.22858	0.24055	0.23446	0.22959	0.23305		315.2	0.43181	0.41989	0.3822	0.40213	0.37053			15.2	0.39865	0.39791	0.40744	0.39398	0.38958		315.2	0.29815	0.30605	0.30583	0.30583	0.24233
																		15.4	0.232	0.23902	0.24211	0.23246	0.23443		315.4	0.43419	0.42313	0.38501	0.40394	0.37132			15.4	0.40845	0.40354	0.41069	0.40169	0.39784		315.4	0.30089	0.30846	0.3082	0.3082	0.24455
																		15.6	0.2349	0.24457	0.2409	0.23755	0.2354		315.6	0.43655	0.42675	0.38724	0.40581	0.37238			15.6	0.40838	0.40724	0.41463	0.39945	0.39716		315.6	0.3038	0.31096	0.31048	0.31048	0.24657
																		15.8	0.24012	0.2458	0.24365	0.23672	0.24384		315.8	0.43922	0.42994	0.38985	0.40795	0.37321			15.8	0.41468	0.41296	0.41932	0.40723	0.39908		315.8	0.30677	0.31431	0.31374	0.31374	0.24918
																		16	0.24041	0.248	0.24852	0.24127	0.24695		316	0.44168	0.43227	0.3921	0.40981	0.37384			16	0.41882	0.41536	0.422	0.41369	0.40682		316	0.30924	0.31742	0.31677	0.31677	0.25135
																		16.2	0.24427	0.25259	0.25149	0.24154	0.24453		316.2	0.44387	0.4349	0.39339	0.41227	0.37467			16.2	0.41871	0.41865	0.42678	0.41587	0.41207		316.2	0.31266	0.32023	0.31942	0.31942	0.25327
																		16.4	0.24068	0.25496	0.2533	0.24997	0.24479		316.4	0.44636	0.43772	0.39567	0.41436	0.3757			16.4	0.42491	0.42231	0.4315	0.42205	0.41558		316.4	0.31493	0.32233	0.3221	0.3221	0.25499
																		16.6	0.24609	0.256	0.25212	0.24755	0.24695		316.6	0.44922	0.44059	0.39767	0.41653	0.3763			16.6	0.43176	0.42402	0.43495	0.42396	0.41692		316.6	0.31789	0.32468	0.32435	0.32435	0.25676
																		16.8	0.2461	0.26514	0.25872	0.24814	0.25224		316.8	0.45226	0.44351	0.40013	0.41868	0.37702			16.8	0.43412	0.43069	0.43642	0.42735	0.42076		316.8	0.32004	0.32715	0.32686	0.32686	0.25864
																		17	0.25066	0.2618	0.26119	0.2504	0.25684		317	0.45537	0.4459	0.40161	0.42107	0.3772			17	0.43523	0.43403	0.43994	0.43136	0.42475		317	0.32194	0.32986	0.32982	0.32982	0.26059
																		17.2	0.25385	0.26308	0.26105	0.2569	0.26007		317.2	0.45864	0.44902	0.40347	0.42306	0.37811			17.2	0.44316	0.43818	0.44441	0.43311	0.42745		317.2	0.32401	0.33271	0.33214	0.33214	0.26122
																		17.4	0.25544	0.26838	0.26466	0.25548	0.26184		317.4	0.46088	0.45072	0.40543	0.42514	0.37897			17.4	0.44537	0.44375	0.44964	0.43627	0.43536		317.4	0.3266	0.3348	0.33496	0.33496	0.26203
																		17.6	0.2612	0.26992	0.26869	0.25892	0.26502		317.6	0.46375	0.45287	0.40771	0.42717	0.37967			17.6	0.44342	0.44568	0.45458	0.43805	0.43351		317.6	0.329	0.33744	0.33701	0.33701	0.26358
																		17.8	0.26341	0.26955	0.27292	0.26431	0.26829		317.8	0.46627	0.45461	0.40937	0.42929	0.3803			17.8	0.44728	0.45194	0.45678	0.44385	0.44351		317.8	0.33139	0.34024	0.33944	0.33944	0.26478
																		18	0.25889	0.27592	0.27602	0.26898	0.27131		318	0.46931	0.45617	0.41142	0.4309	0.38083			18	0.45625	0.45353	0.45972	0.44756	0.4427		318	0.33407	0.34217	0.34147	0.34147	0.26577
																		18.2	0.26216	0.27585	0.27459	0.27097	0.27441		318.2	0.47218	0.45868	0.41409	0.43318	0.38152			18.2	0.45927	0.46071	0.46788	0.45091	0.44818		318.2	0.33665	0.34444	0.34346	0.34346	0.26701
																		18.4	0.26907	0.27706	0.27435	0.26893	0.27346		318.4	0.4744	0.46155	0.41675	0.43514	0.38303			18.4	0.46377	0.461	0.46662	0.45685	0.44964		318.4	0.33933	0.34696	0.34613	0.34613	0.26791
																		18.6	0.27367	0.28109	0.28204	0.27314	0.27652		318.6	0.47692	0.46337	0.41914	0.43674	0.38358			18.6	0.46481	0.4636	0.47097	0.45656	0.45833		318.6	0.34115	0.34921	0.34862	0.34862	0.26922
																		18.8	0.27264	0.28431	0.28707	0.27944	0.27644		318.8	0.47987	0.46575	0.42195	0.43863	0.3837			18.8	0.46894	0.47107	0.47484	0.46079	0.45829		318.8	0.34358	0.35111	0.35064	0.35064	0.2704
																		19	0.27652	0.28412	0.28471	0.27729	0.27972		319	0.48205	0.46812	0.42429	0.44034	0.38421			19	0.47459	0.477	0.47672	0.4661	0.46161		319	0.34564	0.35281	0.35283	0.35283	0.27185
																		19.2	0.27896	0.28711	0.28569	0.27924	0.27747		319.2	0.48398	0.47079	0.4262	0.44206	0.38492			19.2	0.47535	0.47324	0.48335	0.46592	0.4659		319.2	0.34794	0.35487	0.35564	0.35564	0.27293
																		19.4	0.27923	0.29076	0.28983	0.2815	0.28354		319.4	0.48638	0.47343	0.42847	0.44388	0.38515			19.4	0.4828	0.47989	0.48684	0.47171	0.46972		319.4	0.35057	0.35718	0.35787	0.35787	0.27375
																		19.6	0.28199	0.29332	0.29227	0.2817	0.28263		319.6	0.48851	0.47599	0.43052	0.44588	0.38585			19.6	0.48015	0.48803	0.48665	0.47448	0.47065		319.6	0.35237	0.35959	0.35993	0.35993	0.2747
																		19.8	0.28544	0.29886	0.29281	0.28324	0.28806		319.8	0.4907	0.47747	0.43324	0.44793	0.38624			19.8	0.4868	0.48883	0.49637	0.47987	0.47405		319.8	0.35429	0.36154	0.36263	0.36263	0.27643
																		20	0.28683	0.29854	0.29769	0.28893	0.28961		320	0.49275	0.47911	0.43542	0.45041	0.38648			20	0.49228	0.48956	0.49491	0.48286	0.48022		320	0.3555	0.36368	0.36481	0.36481	0.27722
																		20.2	0.29638	0.30266	0.29745	0.28935	0.29418		320.2	0.49506	0.4814	0.43715	0.45326	0.38704			20.2	0.48846	0.49067	0.50336	0.48415	0.48296		320.2	0.35757	0.36592	0.3677	0.3677	0.27842
																		20.4	0.29722	0.30432	0.29966	0.29467	0.29771		320.4	0.49762	0.48396	0.4396	0.4556	0.38761			20.4	0.49983	0.49456	0.50187	0.48932	0.48574		320.4	0.35878	0.36721	0.36947	0.36947	0.27966
																		20.6	0.29384	0.30599	0.30609	0.29891	0.30181		320.6	0.50089	0.48623	0.44161	0.45755	0.38785			20.6	0.50044	0.49736	0.50761	0.49408	0.48602		320.6	0.36039	0.36984	0.37152	0.37152	0.28115
																		20.8	0.29787	0.30901	0.30675	0.29922	0.29669		320.8	0.50361	0.48853	0.44388	0.46023	0.38807			20.8	0.50357	0.50847	0.50838	0.49377	0.49152		320.8	0.36265	0.37175	0.37348	0.37348	0.28314
																		21	0.30296	0.31059	0.31014	0.3015	0.30737		321	0.50578	0.49122	0.44565	0.46178	0.38822			21	0.5052	0.50739	0.5137	0.50481	0.49776		321	0.36476	0.3737	0.37569	0.37569	0.28467
																		21.2	0.29843	0.30994	0.31198	0.30027	0.30856		321.2	0.50811	0.4936	0.44773	0.46285	0.38854			21.2	0.50988	0.50964	0.5143	0.50478	0.50022		321.2	0.36741	0.37618	0.37727	0.37727	0.28552
																		21.4	0.3011	0.3125	0.31126	0.30501	0.30744		321.4	0.51022	0.49567	0.44992	0.4654	0.38902			21.4	0.51363	0.51515	0.51964	0.50739	0.50233		321.4	0.36933	0.37804	0.37937	0.37937	0.28758
																		21.6	0.30643	0.31522	0.31326	0.3096	0.30687		321.6	0.51238	0.49816	0.45158	0.46743	0.38924			21.6	0.51685	0.51994	0.52589	0.5129	0.50762		321.6	0.3719	0.38018	0.38109	0.38109	0.28895
																		21.8	0.31121	0.31835	0.31728	0.31	0.31251		321.8	0.51397	0.50046	0.45311	0.46892	0.38969			21.8	0.52491	0.51436	0.5252	0.5139	0.50687		321.8	0.37432	0.38211	0.38285	0.38285	0.28949
																		22	0.31411	0.3268	0.31956	0.31082	0.31499		322	0.51628	0.50326	0.45507	0.47105	0.38981			22	0.52405	0.52306	0.5316	0.51551	0.51363		322	0.37704	0.38391	0.38497	0.38497	0.29048
																		22.2	0.30957	0.32297	0.31808	0.31612	0.31964		322.2	0.51813	0.50588	0.45774	0.47323	0.39052			22.2	0.52595	0.52384	0.53389	0.52125	0.51669		322.2	0.37926	0.38593	0.38717	0.38717	0.29242
																		22.4	0.31743	0.32567	0.32678	0.31493	0.32116		322.4	0.52034	0.50857	0.45925	0.47528	0.39111			22.4	0.52905	0.53178	0.53693	0.52137	0.51852		322.4	0.38196	0.38812	0.38931	0.38931	0.29357
																		22.6	0.32108	0.32916	0.32418	0.32043	0.32346		322.6	0.52252	0.5103	0.46071	0.47643	0.39094			22.6	0.53339	0.53209	0.54366	0.52613	0.52366		322.6	0.38408	0.38987	0.39108	0.39108	0.29483
																		22.8	0.31947	0.33048	0.33173	0.32101	0.32288		322.8	0.52443	0.51288	0.46223	0.47833	0.3909			22.8	0.53529	0.53408	0.5439	0.53136	0.52188		322.8	0.38721	0.39106	0.39327	0.39327	0.29588
																		23	0.3202	0.33291	0.32969	0.32582	0.33114		323	0.52593	0.51544	0.46349	0.47997	0.39131			23	0.53794	0.53885	0.54339	0.53132	0.5261		323	0.38988	0.39305	0.39599	0.39599	0.29732
																		23.2	0.32261	0.33313	0.33082	0.32689	0.33122		323.2	0.52776	0.51824	0.46471	0.48122	0.39159			23.2	0.54112	0.54206	0.5477	0.52909	0.52934		323.2	0.39187	0.39475	0.39798	0.39798	0.29783
																		23.4	0.32652	0.33783	0.33995	0.32568	0.33063		323.4	0.52968	0.52094	0.46597	0.48244	0.39175			23.4	0.543	0.54587	0.55576	0.53897	0.53472		323.4	0.39355	0.39645	0.3998	0.3998	0.29816
																		23.6	0.33131	0.34005	0.33828	0.32967	0.33738		323.6	0.53158	0.52341	0.46763	0.48438	0.39209			23.6	0.54717	0.54758	0.55623	0.54014	0.53612		323.6	0.39416	0.39841	0.40146	0.40146	0.29921
																		23.8	0.33213	0.34207	0.34129	0.3297	0.33356		323.8	0.53335	0.5253	0.46941	0.48637	0.39229			23.8	0.55638	0.55258	0.56115	0.54215	0.53959		323.8	0.3957	0.39979	0.40367	0.40367	0.30017
																		24	0.33442	0.34116	0.34202	0.33356	0.34001		324	0.5357	0.52722	0.47085	0.48855	0.39223			24	0.55601	0.55557	0.55889	0.54584	0.54385		324	0.39698	0.40199	0.40546	0.40546	0.30017
																		24.2	0.33712	0.34743	0.35044	0.33832	0.33913		324.2	0.53807	0.5292	0.4722	0.4905	0.3929			24.2	0.55669	0.55735	0.56713	0.54952	0.54279		324.2	0.39874	0.40382	0.4075	0.4075	0.30104
																		24.4	0.33511	0.35231	0.34496	0.34099	0.34231		324.4	0.54006	0.53123	0.47443	0.49204	0.39303			24.4	0.55766	0.56384	0.57142	0.55262	0.54591		324.4	0.3999	0.40506	0.40904	0.40904	0.30197
																		24.6	0.34104	0.35475	0.34706	0.34221	0.34314		324.6	0.54193	0.53306	0.47602	0.49366	0.39243			24.6	0.56528	0.56759	0.57386	0.55888	0.55388		324.6	0.40159	0.40736	0.41036	0.41036	0.30304
																		24.8	0.34182	0.3555	0.35098	0.34624	0.34622		324.8	0.54328	0.53479	0.47791	0.49526	0.39216			24.8	0.56468	0.56539	0.57504	0.55636	0.55434		324.8	0.40374	0.40923	0.41192	0.41192	0.30424
																		25	0.34853	0.35441	0.35418	0.34235	0.34557		325	0.54481	0.53654	0.48006	0.49598	0.39192			25	0.5732	0.57101	0.57845	0.56002	0.55418		325	0.40545	0.41168	0.41351	0.41351	0.3044
																		25.2	0.35089	0.35618	0.35566	0.34455	0.3503		325.2	0.54779	0.53816	0.48186	0.49719	0.39187			25.2	0.57206	0.57351	0.57976	0.56547	0.56324		325.2	0.4072	0.41384	0.415	0.415	0.30462
																		25.4	0.347	0.35868	0.35783	0.3468	0.35087		325.4	0.54964	0.5402	0.4844	0.49937	0.39221			25.4	0.57228	0.57301	0.58229	0.56863	0.56293		325.4	0.40834	0.4162	0.41662	0.41662	0.30557
																		25.6	0.35229	0.36075	0.36299	0.3511	0.3536		325.6	0.55196	0.54202	0.48645	0.50055	0.39261			25.6	0.57695	0.57747	0.58449	0.57529	0.56919		325.6	0.41056	0.41794	0.4182	0.4182	0.30547
																		25.8	0.35776	0.3688	0.36345	0.35568	0.35714		325.8	0.55425	0.54411	0.4885	0.50189	0.39325			25.8	0.58424	0.58112	0.59338	0.5783	0.56766		325.8	0.41192	0.41972	0.42014	0.42014	0.30587
																		26	0.35707	0.36747	0.36365	0.35437	0.35806		326	0.55657	0.54602	0.49041	0.50384	0.39288			26	0.58442	0.5808	0.59707	0.57711	0.57531		326	0.41428	0.42165	0.42202	0.42202	0.3071
																		26.2	0.3587	0.36816	0.36384	0.35441	0.35871		326.2	0.55901	0.54799	0.49248	0.50495	0.39329			26.2	0.58967	0.58855	0.59586	0.57757	0.57341		326.2	0.41574	0.42347	0.42328	0.42328	0.30862
																		26.4	0.35632	0.36769	0.36883	0.36196	0.3645		326.4	0.56178	0.54958	0.49402	0.50728	0.39347			26.4	0.5873	0.59079	0.59833	0.58176	0.57995		326.4	0.41744	0.42529	0.4254	0.4254	0.30988
																		26.6	0.35783	0.37729	0.37299	0.36083	0.36411		326.6	0.56345	0.5514	0.49556	0.50887	0.39346			26.6	0.59482	0.59669	0.59716	0.5828	0.58105		326.6	0.4195	0.42683	0.42788	0.42788	0.31078
																		26.8	0.36425	0.37555	0.37296	0.36708	0.36314		326.8	0.56524	0.5537	0.49692	0.51081	0.39389			26.8	0.59737	0.59375	0.6051	0.58896	0.58194		326.8	0.42109	0.42828	0.43005	0.43005	0.31227
																		27	0.36745	0.37994	0.37511	0.36529	0.36847		327	0.56744	0.55576	0.49887	0.5126	0.39348			27	0.60064	0.60006	0.60902	0.58878	0.58728		327	0.42236	0.4304	0.43159	0.43159	0.31311
																		27.2	0.3624	0.38252	0.38295	0.37108	0.37391		327.2	0.56899	0.5579	0.50032	0.5138	0.39398			27.2	0.60063	0.60083	0.60868	0.59228	0.59274		327.2	0.42351	0.43174	0.43287	0.43287	0.31415
																		27.4	0.36495	0.38277	0.37925	0.37264	0.37461		327.4	0.57116	0.56019	0.50155	0.51518	0.39441			27.4	0.60599	0.60342	0.61587	0.59262	0.59387		327.4	0.42479	0.43351	0.43451	0.43451	0.3149
																		27.6	0.3751	0.38368	0.38542	0.37387	0.37112		327.6	0.57336	0.56235	0.50343	0.51737	0.39469			27.6	0.60584	0.60409	0.6138	0.60003	0.59535		327.6	0.42647	0.43468	0.43694	0.43694	0.3162
																		27.8	0.37201	0.38724	0.38351	0.37531	0.37826		327.8	0.5757	0.56407	0.50495	0.51954	0.39484			27.8	0.61246	0.60929	0.61552	0.60215	0.59626		327.8	0.42861	0.43585	0.43874	0.43874	0.31734
																		28	0.3749	0.38736	0.38576	0.37369	0.37832		328	0.57783	0.5657	0.50633	0.5213	0.39509			28	0.60836	0.60907	0.62247	0.60298	0.60189		328	0.43057	0.43745	0.44018	0.44018	0.31801
																		28.2	0.38183	0.39014	0.38953	0.38017	0.37835		328.2	0.57986	0.5675	0.50808	0.52376	0.39506			28.2	0.61255	0.61677	0.62027	0.60993	0.59877		328.2	0.43227	0.43901	0.44184	0.44184	0.31882
																		28.4	0.38164	0.3915	0.39281	0.3741	0.38315		328.4	0.58095	0.56917	0.50947	0.52567	0.3945			28.4	0.61703	0.62079	0.62356	0.61184	0.60551		328.4	0.43385	0.44041	0.44349	0.44349	0.31927
																		28.6	0.38382	0.39712	0.39334	0.3801	0.37987		328.6	0.5822	0.5711	0.51062	0.52737	0.39432			28.6	0.6176	0.62064	0.62727	0.61082	0.60885		328.6	0.43545	0.44181	0.4445	0.4445	0.31961
																		28.8	0.38711	0.39548	0.39823	0.38368	0.38601		328.8	0.58405	0.57291	0.51224	0.52888	0.39482			28.8	0.62254	0.62215	0.63222	0.6151	0.60903		328.8	0.43731	0.44356	0.44643	0.44643	0.32031
																		29	0.38217	0.39865	0.39573	0.38753	0.38483		329	0.58638	0.57456	0.514	0.53076	0.3953			29	0.62373	0.62076	0.63293	0.61317	0.6124		329	0.43971	0.44469	0.44776	0.44776	0.31967
																		29.2	0.38613	0.40147	0.40105	0.38916	0.39341		329.2	0.58832	0.57615	0.51633	0.53238	0.39564			29.2	0.62862	0.62737	0.6321	0.62118	0.61334		329.2	0.44078	0.44603	0.45006	0.45006	0.31962
																		29.4	0.3875	0.39842	0.39874	0.39423	0.39361		329.4	0.58918	0.57803	0.51841	0.53403	0.39587			29.4	0.6307	0.63202	0.63512	0.62548	0.61273		329.4	0.44275	0.44733	0.45154	0.45154	0.31988
																		29.6	0.38928	0.4054	0.40072	0.39294	0.39898		329.6	0.59104	0.57977	0.52018	0.53548	0.39633			29.6	0.63192	0.63105	0.63873	0.62853	0.61942		329.6	0.44461	0.4484	0.45335	0.45335	0.32003
																		29.8	0.3943	0.40539	0.40286	0.38908	0.39874		329.8	0.59277	0.58155	0.52181	0.5367	0.39662			29.8	0.6358	0.63517	0.64523	0.62743	0.62075		329.8	0.44589	0.44957	0.45451	0.45451	0.32041
																		30	0.39417	0.40716	0.40577	0.39519	0.40048		330	0.59404	0.58324	0.52368	0.5384	0.39615			30	0.63813	0.63918	0.64797	0.6289	0.62713		330	0.44719	0.4512	0.45565	0.45565	0.32135
																		30.2	0.39346	0.40761	0.4109	0.39563	0.40237		330.2	0.59544	0.58514	0.52547	0.53968	0.39583			30.2	0.64251	0.64258	0.65169	0.63391	0.63028		330.2	0.44825	0.45272	0.45719	0.45719	0.3223
																		30.4	0.40328	0.41145	0.41222	0.40349	0.40182		330.4	0.59724	0.5869	0.52796	0.54201	0.39621			30.4	0.64402	0.64331	0.64968	0.63434	0.62973		330.4	0.44998	0.45402	0.45912	0.45912	0.32284
																		30.6	0.40418	0.41319	0.41142	0.39805	0.40124		330.6	0.59925	0.58878	0.52974	0.54359	0.39588			30.6	0.64743	0.64564	0.65765	0.63562	0.6326		330.6	0.45164	0.4557	0.46054	0.46054	0.32268
																		30.8	0.40527	0.4186	0.41505	0.40088	0.40803		330.8	0.60057	0.59061	0.53103	0.54448	0.39614			30.8	0.65258	0.64562	0.65722	0.64468	0.63619		330.8	0.45318	0.45766	0.46168	0.46168	0.32355
																		31	0.40735	0.42098	0.41942	0.40732	0.41196		331	0.60198	0.59261	0.53346	0.54548	0.39606			31	0.64965	0.65013	0.65566	0.64263	0.63789		331	0.45497	0.45904	0.46216	0.46216	0.32387
																		31.2	0.40674	0.42147	0.41739	0.4071	0.40643		331.2	0.6038	0.59454	0.53493	0.54596	0.39692			31.2	0.6557	0.65264	0.66259	0.6477	0.63849		331.2	0.45709	0.46053	0.46361	0.46361	0.3249
																		31.4	0.41387	0.4207	0.4176	0.41014	0.41443		331.4	0.60568	0.59611	0.53682	0.54729	0.39706			31.4	0.65546	0.65573	0.66368	0.64716	0.64394		331.4	0.45842	0.46186	0.46495	0.46495	0.32538
																		31.6	0.41053	0.42576	0.42164	0.40986	0.41134		331.6	0.60781	0.59829	0.53884	0.549	0.39724			31.6	0.6601	0.65984	0.66999	0.64852	0.64391		331.6	0.46045	0.46274	0.46691	0.46691	0.32661
																		31.8	0.41657	0.42329	0.42206	0.41652	0.41742		331.8	0.61003	0.59961	0.5404	0.55082	0.39761			31.8	0.66058	0.66016	0.66862	0.65385	0.64768		331.8	0.46219	0.4646	0.46823	0.46823	0.32756
																		32	0.41389	0.42634	0.42411	0.41559	0.41807		332	0.6119	0.6014	0.54176	0.55233	0.39752			32	0.6649	0.66436	0.6721	0.65497	0.65282		332	0.46344	0.46591	0.46945	0.46945	0.32793
																		32.2	0.41904	0.43192	0.4297	0.41532	0.41797		332.2	0.61413	0.60338	0.54355	0.55405	0.39761			32.2	0.66448	0.66492	0.67603	0.65823	0.64971		332.2	0.46442	0.46735	0.47087	0.47087	0.32901
																		32.4	0.42287	0.42836	0.43072	0.42228	0.41733		332.4	0.61523	0.60499	0.5446	0.55522	0.39807			32.4	0.66642	0.67072	0.67414	0.66133	0.65611		332.4	0.46529	0.46824	0.47253	0.47253	0.32957
																		32.6	0.42338	0.43148	0.43403	0.41965	0.42139		332.6	0.61675	0.60755	0.54622	0.55649	0.39823			32.6	0.66982	0.67026	0.67969	0.66016	0.65857		332.6	0.46632	0.46936	0.47438	0.47438	0.33011
																		32.8	0.42241	0.4348	0.43297	0.42423	0.42379		332.8	0.61831	0.60956	0.54754	0.55814	0.39865			32.8	0.67396	0.67349	0.68062	0.66335	0.65911		332.8	0.46833	0.47076	0.47659	0.47659	0.33128
																		33	0.42239	0.43624	0.43501	0.42284	0.42298		333	0.62018	0.61099	0.54914	0.55986	0.39958			33	0.67706	0.67627	0.6818	0.66576	0.66215		333	0.46996	0.47218	0.47857	0.47857	0.33153
																		33.2	0.42765	0.43866	0.43492	0.42565	0.42916		333.2	0.62166	0.61254	0.55067	0.56108	0.39956			33.2	0.67607	0.67617	0.6865	0.6703	0.66233		333.2	0.47046	0.47372	0.48102	0.48102	0.33226
																		33.4	0.4275	0.44052	0.43769	0.42802	0.42806		333.4	0.62339	0.6142	0.55177	0.5628	0.40006			33.4	0.6763	0.67963	0.69125	0.66847	0.66941		333.4	0.4724	0.47487	0.48222	0.48222	0.33313
																		33.6	0.4308	0.44167	0.44517	0.42681	0.43358		333.6	0.62528	0.61574	0.55293	0.5641	0.40016			33.6	0.68023	0.68487	0.68947	0.6756	0.66867		333.6	0.47303	0.47613	0.48353	0.48353	0.33431
																		33.8	0.43093	0.44557	0.44013	0.43667	0.43638		333.8	0.62692	0.61744	0.55398	0.56499	0.40046			33.8	0.67891	0.68089	0.68924	0.67488	0.66737		333.8	0.47405	0.47705	0.48449	0.48449	0.33544
																		34	0.43594	0.44326	0.44016	0.42933	0.43574		334	0.62851	0.61922	0.55494	0.56617	0.39986			34	0.68607	0.68742	0.69441	0.67726	0.67103		334	0.47515	0.47859	0.48591	0.48591	0.33602
																		34.2	0.43468	0.45134	0.44843	0.43475	0.43893		334.2	0.62955	0.62103	0.55609	0.56719	0.39961			34.2	0.68851	0.69344	0.69838	0.68067	0.67757		334.2	0.47682	0.47969	0.48751	0.48751	0.33658
																		34.4	0.43961	0.44612	0.44972	0.43895	0.44129		334.4	0.63118	0.62271	0.55767	0.56867	0.39971			34.4	0.69392	0.69212	0.69847	0.67773	0.6758		334.4	0.4788	0.4808	0.48884	0.48884	0.33648
																		34.6	0.44162	0.45186	0.45001	0.43835	0.44296		334.6	0.63298	0.62409	0.55859	0.5695	0.39947			34.6	0.69484	0.69482	0.70358	0.68522	0.68265		334.6	0.4805	0.482	0.48993	0.48993	0.33676
																		34.8	0.44434	0.44978	0.45226	0.43688	0.44591		334.8	0.63345	0.62558	0.55976	0.57044	0.39977			34.8	0.69458	0.69226	0.7021	0.68626	0.68289		334.8	0.48226	0.4835	0.4908	0.4908	0.33735
																		35	0.44166	0.45943	0.46106	0.44503	0.4449		335	0.63535	0.62733	0.56131	0.5717	0.40022			35	0.69653	0.69374	0.7054	0.68965	0.68247		335	0.48316	0.48463	0.49196	0.49196	0.33756
																		35.2	0.44458	0.45687	0.45433	0.44359	0.4475		335.2	0.6369	0.62858	0.56266	0.57316	0.4002			35.2	0.69968	0.70265	0.70924	0.68658	0.68748		335.2	0.48423	0.4866	0.49323	0.49323	0.33758
																		35.4	0.44791	0.46037	0.45931	0.44668	0.44636		335.4	0.63789	0.62948	0.56428	0.57483	0.39993			35.4	0.69739	0.7017	0.71004	0.69514	0.68756		335.4	0.48543	0.48813	0.49461	0.49461	0.33802
																		35.6	0.4451	0.4575	0.45946	0.4487	0.4466		335.6	0.63904	0.63108	0.56545	0.57635	0.40015			35.6	0.70523	0.70314	0.71314	0.69687	0.689		335.6	0.48691	0.48937	0.49592	0.49592	0.33875
																		35.8	0.44908	0.46357	0.46341	0.45185	0.45452		335.8	0.64066	0.63167	0.56664	0.57765	0.40034			35.8	0.70377	0.70683	0.71972	0.69643	0.69261		335.8	0.48809	0.49081	0.49645	0.49645	0.33887
																		36	0.45215	0.4601	0.46201	0.45485	0.45243		336	0.64196	0.63347	0.56757	0.57907	0.40022			36	0.7136	0.71197	0.71709	0.7009	0.69206		336	0.4884	0.49178	0.4971	0.4971	0.3391
																		36.2	0.45723	0.46566	0.46848	0.45146	0.45805		336.2	0.64296	0.63526	0.56919	0.58077	0.40041			36.2	0.70712	0.713	0.72096	0.6999	0.69588		336.2	0.48949	0.49286	0.49825	0.49825	0.33977
																		36.4	0.45604	0.47089	0.46625	0.45359	0.45541		336.4	0.64473	0.63677	0.57009	0.58212	0.40034			36.4	0.71377	0.71074	0.72296	0.70217	0.6995		336.4	0.49079	0.49428	0.49951	0.49951	0.33909
																		36.6	0.46129	0.4673	0.46634	0.45535	0.45795		336.6	0.64622	0.6388	0.57154	0.58327	0.4004			36.6	0.71273	0.71708	0.72362	0.70271	0.70037		336.6	0.49218	0.49548	0.50084	0.50084	0.33912
																		36.8	0.45769	0.47026	0.472	0.45648	0.45791		336.8	0.64812	0.64027	0.57259	0.58478	0.40116			36.8	0.7152	0.71557	0.72787	0.71038	0.69885		336.8	0.49372	0.49723	0.5024	0.5024	0.33967
																		37	0.46079	0.4746	0.47176	0.45865	0.46249		337	0.65081	0.64166	0.57441	0.58659	0.40182			37	0.72036	0.71866	0.72871	0.70859	0.70772		337	0.49487	0.49848	0.50379	0.50379	0.34001
																		37.2	0.46827	0.47887	0.47559	0.46335	0.46489		337.2	0.6528	0.64355	0.57588	0.58807	0.40206			37.2	0.71936	0.7212	0.72946	0.71048	0.70692		337.2	0.49592	0.49925	0.50509	0.50509	0.34039
																		37.4	0.46361	0.47921	0.47784	0.46244	0.46444		337.4	0.65487	0.64552	0.57702	0.58956	0.40251			37.4	0.72228	0.72656	0.73315	0.71472	0.71017		337.4	0.49692	0.4999	0.5065	0.5065	0.34126
																		37.6	0.46849	0.47639	0.47686	0.46579	0.46739		337.6	0.65638	0.64735	0.57774	0.59094	0.40296			37.6	0.72369	0.72868	0.73572	0.71486	0.71456		337.6	0.4978	0.50079	0.50779	0.50779	0.34202
																		37.8	0.4685	0.47976	0.48224	0.47007	0.47055		337.8	0.65821	0.64896	0.57911	0.59173	0.40297			37.8	0.72673	0.7325	0.73792	0.71998	0.71577		337.8	0.49875	0.50183	0.50917	0.50917	0.34277
																		38	0.46949	0.48406	0.47709	0.46611	0.46807		338	0.65988	0.65046	0.58042	0.59286	0.40269			38	0.72792	0.72925	0.73688	0.71958	0.71849		338	0.50017	0.50266	0.51002	0.51002	0.34297
																		38.2	0.47107	0.48389	0.48367	0.46931	0.47065		338.2	0.66075	0.65236	0.58209	0.59401	0.40292			38.2	0.73266	0.73235	0.74282	0.72697	0.71664		338.2	0.50131	0.50317	0.51133	0.51133	0.34394
																		38.4	0.47025	0.48546	0.48902	0.47197	0.47534		338.4	0.66176	0.65406	0.58376	0.5952	0.40298			38.4	0.73253	0.73567	0.73998	0.72802	0.71926		338.4	0.50261	0.50413	0.51237	0.51237	0.34429
																		38.6	0.47282	0.48534	0.48702	0.474	0.47755		338.6	0.66312	0.65551	0.58528	0.59639	0.40334			38.6	0.7293	0.73705	0.74584	0.7245	0.72156		338.6	0.50321	0.50506	0.51362	0.51362	0.34488
																		38.8	0.4747	0.49	0.48744	0.47426	0.48066		338.8	0.66367	0.65736	0.58637	0.59771	0.4038			38.8	0.73555	0.73642	0.74439	0.72796	0.7246		338.8	0.50378	0.50622	0.51495	0.51495	0.3451
																		39	0.47655	0.49059	0.48765	0.47814	0.47806		339	0.66484	0.65925	0.58688	0.59899	0.40479			39	0.7391	0.74019	0.74795	0.72707	0.72491		339	0.50441	0.50745	0.51616	0.51616	0.34576
																		39.2	0.48417	0.48912	0.49051	0.48417	0.48068		339.2	0.66581	0.6608	0.58823	0.60006	0.40477			39.2	0.73977	0.74223	0.75376	0.73169	0.73061		339.2	0.50554	0.50884	0.51715	0.51715	0.34614
																		39.4	0.47999	0.49312	0.49347	0.4827	0.4825		339.4	0.66652	0.6622	0.5891	0.60082	0.40518			39.4	0.74297	0.74202	0.74862	0.7349	0.7277		339.4	0.50634	0.50957	0.51868	0.51868	0.34712
																		39.6	0.48344	0.50131	0.49715	0.48285	0.48651		339.6	0.66763	0.66401	0.58997	0.60165	0.40525			39.6	0.74169	0.74755	0.75113	0.73671	0.73033		339.6	0.50762	0.51018	0.51926	0.51926	0.34789
																		39.8	0.48383	0.49614	0.49527	0.48236	0.48515		339.8	0.66869	0.66529	0.59086	0.60235	0.40536			39.8	0.74991	0.74833	0.75668	0.74215	0.73151		339.8	0.50841	0.51099	0.51994	0.51994	0.34805
																		40	0.49008	0.49995	0.49576	0.48568	0.4882		340	0.66999	0.66761	0.59182	0.60346	0.40582			40	0.74732	0.74999	0.75442	0.74154	0.7367		340	0.50912	0.51186	0.52112	0.52112	0.34861
																		40.2	0.49072	0.50003	0.49835	0.4922	0.49113		340.2	0.67124	0.66903	0.59315	0.60446	0.40547			40.2	0.75108	0.75385	0.76236	0.74151	0.74023		340.2	0.51086	0.51279	0.52264	0.52264	0.34875
																		40.4	0.49093	0.50293	0.49951	0.48968	0.49315		340.4	0.67292	0.67054	0.59424	0.60554	0.40532			40.4	0.75506	0.75403	0.76673	0.74988	0.73943		340.4	0.51254	0.51399	0.52396	0.52396	0.34894
																		40.6	0.49058	0.50667	0.50684	0.48804	0.4912		340.6	0.67401	0.67188	0.59628	0.60757	0.40533			40.6	0.75498	0.7618	0.76439	0.74648	0.74123		340.6	0.51335	0.51495	0.52508	0.52508	0.34937
																		40.8	0.49586	0.50516	0.50587	0.49315	0.49725		340.8	0.67544	0.67335	0.5979	0.60888	0.40545			40.8	0.75213	0.75714	0.76451	0.75562	0.74742		340.8	0.5144	0.5164	0.52661	0.52661	0.34977
																		41	0.49531	0.50711	0.50819	0.49365	0.49635		341	0.67747	0.67429	0.59949	0.61027	0.40545			41	0.75569	0.75838	0.765	0.75332	0.74204		341	0.51534	0.51702	0.52807	0.52807	0.34995
																		41.2	0.49554	0.5146	0.51219	0.49464	0.49517		341.2	0.67872	0.6756	0.60116	0.61153	0.40578			41.2	0.75981	0.7644	0.76867	0.75523	0.74818		341.2	0.51639	0.51776	0.52931	0.52931	0.35017
																		41.4	0.499	0.51312	0.50453	0.49858	0.49998		341.4	0.68115	0.67661	0.60198	0.61318	0.40536			41.4	0.76293	0.76335	0.77338	0.75386	0.74836		341.4	0.51734	0.51909	0.53052	0.53052	0.35081
																		41.6	0.49832	0.51395	0.50921	0.49635	0.49995		341.6	0.68205	0.67774	0.60366	0.61485	0.40544			41.6	0.75928	0.76451	0.77426	0.76062	0.75216		341.6	0.51872	0.52017	0.53109	0.53109	0.35057
																		41.8	0.5009	0.51118	0.51695	0.49797	0.49941		341.8	0.68389	0.67853	0.6054	0.61605	0.40468			41.8	0.76729	0.77116	0.77602	0.75518	0.75512		341.8	0.51998	0.5211	0.53185	0.53185	0.35075
																		42	0.50006	0.51565	0.5099	0.5084	0.50769		342	0.68551	0.67983	0.60646	0.61738	0.40486			42	0.76838	0.76848	0.77783	0.75942	0.75411		342	0.52134	0.5222	0.5324	0.5324	0.35075
																		42.2	0.50358	0.51435	0.51671	0.50376	0.50848		342.2	0.6868	0.68107	0.60766	0.6183	0.40522			42.2	0.77202	0.76859	0.78005	0.76395	0.75861		342.2	0.5223	0.5236	0.53327	0.53327	0.35115
																		42.4	0.50331	0.52092	0.51808	0.50994	0.50856		342.4	0.6878	0.68182	0.60864	0.61973	0.4052			42.4	0.77352	0.7747	0.78595	0.76109	0.75591		342.4	0.52328	0.5245	0.53414	0.53414	0.35097
																		42.6	0.50751	0.51845	0.52046	0.50518	0.50733		342.6	0.68915	0.68276	0.60928	0.62059	0.40583			42.6	0.77754	0.77106	0.78446	0.7688	0.76107		342.6	0.52443	0.52589	0.53513	0.53513	0.35139
																		42.8	0.51077	0.52006	0.51832	0.50882	0.51039		342.8	0.69045	0.68506	0.60949	0.62149	0.40644			42.8	0.7742	0.77889	0.78369	0.76587	0.76361		342.8	0.52558	0.52737	0.5356	0.5356	0.35188
																		43	0.51026	0.5168	0.52195	0.51045	0.51161		343	0.69234	0.68643	0.61043	0.62281	0.40757			43	0.77348	0.78123	0.78723	0.77	0.76344		343	0.52665	0.52846	0.53642	0.53642	0.35286
																		43.2	0.51365	0.52325	0.52479	0.50798	0.51195		343.2	0.6944	0.68764	0.6112	0.62369	0.40802			43.2	0.77842	0.78062	0.78801	0.77284	0.76549		343.2	0.52708	0.52948	0.53697	0.53697	0.35305
																		43.4	0.51302	0.52463	0.52402	0.5102	0.5138		343.4	0.69567	0.68936	0.61179	0.62446	0.40887			43.4	0.78259	0.78273	0.79174	0.7722	0.7686		343.4	0.5278	0.53044	0.53789	0.53789	0.35391
																		43.6	0.51216	0.52713	0.52795	0.5111	0.51409		343.6	0.69761	0.69057	0.61314	0.62529	0.4089			43.6	0.7811	0.7847	0.79214	0.77793	0.76242		343.6	0.5291	0.53139	0.53846	0.53846	0.35442
																		43.8	0.51723	0.52956	0.53176	0.5172	0.51794		343.8	0.69899	0.69244	0.61384	0.62642	0.40947			43.8	0.78597	0.78786	0.79689	0.77811	0.77014		343.8	0.52924	0.53201	0.5397	0.5397	0.35471
																		44	0.51768	0.53392	0.5307	0.51793	0.51766		344	0.70067	0.69429	0.61528	0.62733	0.40999			44	0.78378	0.78716	0.79636	0.78226	0.77388		344	0.52998	0.53253	0.54099	0.54099	0.35506
																		44.2	0.52248	0.53038	0.53489	0.51922	0.52422		344.2	0.70139	0.69615	0.61682	0.62857	0.41012			44.2	0.78645	0.79113	0.79638	0.78026	0.7696		344.2	0.53116	0.53332	0.54275	0.54275	0.35496
																		44.4	0.52155	0.53296	0.52953	0.51948	0.52351		344.4	0.70282	0.69744	0.61803	0.6303	0.41049			44.4	0.79042	0.79127	0.80013	0.78151	0.77447		344.4	0.532	0.53394	0.54367	0.54367	0.35489
																		44.6	0.52282	0.53639	0.53756	0.52042	0.52335		344.6	0.70429	0.6988	0.61938	0.63207	0.41137			44.6	0.78673	0.79462	0.80465	0.78391	0.77722		344.6	0.53195	0.53468	0.54439	0.54439	0.35505
																		44.8	0.52586	0.53778	0.5373	0.52346	0.5266		344.8	0.70527	0.69997	0.62046	0.63259	0.41213			44.8	0.79411	0.7948	0.80379	0.78451	0.77662		344.8	0.53233	0.53501	0.54563	0.54563	0.3547
																		45	0.5276	0.53309	0.53547	0.52318	0.53045		345	0.70651	0.7008	0.62209	0.63402	0.41238			45	0.79418	0.79537	0.80467	0.78907	0.78216		345	0.5327	0.53511	0.54668	0.54668	0.35479
																		45.2	0.52519	0.53952	0.53804	0.52996	0.52562		345.2	0.70716	0.70218	0.62357	0.63524	0.4127			45.2	0.79811	0.80098	0.8055	0.79116	0.78228		345.2	0.534	0.5353	0.5474	0.5474	0.35442
																		45.4	0.52997	0.54336	0.53876	0.53095	0.53179		345.4	0.70843	0.70374	0.62458	0.6366	0.41256			45.4	0.79536	0.79885	0.80836	0.7898	0.78458		345.4	0.53515	0.53594	0.548	0.548	0.35441
																		45.6	0.53392	0.54455	0.53818	0.53299	0.53282		345.6	0.70921	0.7049	0.62624	0.63791	0.41259			45.6	0.79781	0.80444	0.81029	0.79189	0.78671		345.6	0.53601	0.53605	0.54906	0.54906	0.3542
																		45.8	0.53559	0.54489	0.54569	0.53177	0.5343		345.8	0.71064	0.70576	0.62728	0.63886	0.41273			45.8	0.80169	0.80449	0.81496	0.7982	0.78828		345.8	0.53714	0.53695	0.55019	0.55019	0.35424
																		46	0.53227	0.54672	0.54561	0.53152	0.53385		346	0.71166	0.70686	0.62821	0.63975	0.41346			46	0.80301	0.80868	0.81114	0.79489	0.78723		346	0.53799	0.53708	0.55098	0.55098	0.35452
																		46.2	0.54021	0.55018	0.54568	0.53327	0.53952		346.2	0.71288	0.70779	0.62887	0.64081	0.41324			46.2	0.80579	0.80757	0.81516	0.79987	0.78926		346.2	0.53927	0.53781	0.55213	0.55213	0.35516
																		46.4	0.53973	0.55037	0.54933	0.53487	0.53501		346.4	0.71408	0.70923	0.62989	0.6416	0.41307			46.4	0.80545	0.80859	0.81612	0.80035	0.79097		346.4	0.54004	0.53877	0.55269	0.55269	0.35571
																		46.6	0.54117	0.55166	0.5501	0.53548	0.53916		346.6	0.71535	0.71083	0.63098	0.64204	0.4134			46.6	0.80983	0.80935	0.8173	0.79859	0.79427		346.6	0.54099	0.54026	0.5535	0.5535	0.35658
																		46.8	0.53836	0.55237	0.55008	0.5367	0.53989		346.8	0.71682	0.71193	0.6316	0.6431	0.41384			46.8	0.80878	0.8111	0.82205	0.80043	0.80227		346.8	0.54186	0.54141	0.55416	0.55416	0.35747
																		47	0.54344	0.55436	0.55445	0.54124	0.5387		347	0.71838	0.71265	0.63269	0.64401	0.41407			47	0.81718	0.81065	0.82467	0.80643	0.79773		347	0.54295	0.54218	0.5548	0.5548	0.35863
																		47.2	0.54132	0.55655	0.55104	0.54586	0.54117		347.2	0.7193	0.71335	0.63364	0.64475	0.41428			47.2	0.81058	0.8145	0.82109	0.80713	0.79944		347.2	0.54334	0.54355	0.55515	0.55515	0.35947
																		47.4	0.54403	0.55807	0.55672	0.54247	0.54009		347.4	0.72053	0.71496	0.6349	0.64542	0.41394			47.4	0.81633	0.8162	0.82468	0.80871	0.7997		347.4	0.54474	0.5445	0.55624	0.55624	0.36037
																		47.6	0.54814	0.56088	0.55989	0.54425	0.54476		347.6	0.72227	0.71606	0.63652	0.64655	0.41362			47.6	0.81747	0.81762	0.82887	0.81421	0.80227		347.6	0.54571	0.54557	0.55763	0.55763	0.36093
																		47.8	0.54795	0.56181	0.55775	0.54821	0.54738		347.8	0.72335	0.7181	0.63741	0.64752	0.41385			47.8	0.82123	0.81988	0.82732	0.81243	0.80519		347.8	0.54667	0.54662	0.55943	0.55943	0.36172
																		48	0.5484	0.5607	0.5601	0.54647	0.54795		348	0.72449	0.71987	0.63913	0.64843	0.41437			48	0.8202	0.82009	0.83055	0.81369	0.80832		348	0.54796	0.54725	0.56036	0.56036	0.36194
																		48.2	0.55093	0.56215	0.55979	0.54799	0.54871		348.2	0.7257	0.72166	0.63985	0.64958	0.41478			48.2	0.8195	0.8181	0.83219	0.81258	0.80691		348.2	0.54945	0.54847	0.56136	0.56136	0.36221
																		48.4	0.5506	0.56553	0.56781	0.55152	0.55489		348.4	0.72702	0.72278	0.64071	0.651	0.41511			48.4	0.81942	0.81981	0.83162	0.81268	0.80973		348.4	0.55014	0.54945	0.5626	0.5626	0.36254
																		48.6	0.55752	0.56654	0.56038	0.55092	0.55279		348.6	0.72765	0.72434	0.64231	0.65217	0.41524			48.6	0.82315	0.82886	0.83029	0.81722	0.80846		348.6	0.55063	0.55032	0.56347	0.56347	0.36327
																		48.8	0.55879	0.56741	0.57036	0.55706	0.55433		348.8	0.72799	0.72561	0.64363	0.653	0.41527			48.8	0.82404	0.82661	0.83485	0.82308	0.81469		348.8	0.55125	0.55142	0.56465	0.56465	0.36348
																		49	0.55743	0.57012	0.56961	0.55278	0.55665		349	0.72893	0.72671	0.64482	0.65418	0.41531			49	0.82327	0.82695	0.83827	0.82353	0.81374		349	0.55202	0.55203	0.56567	0.56567	0.36418
																		49.2	0.56253	0.56884	0.56831	0.55235	0.55994		349.2	0.73006	0.72858	0.64592	0.65505	0.41562			49.2	0.82389	0.83176	0.8435	0.82287	0.81892		349.2	0.55303	0.55268	0.56646	0.56646	0.36437
																		49.4	0.5616	0.57293	0.57151	0.55918	0.55794		349.4	0.73103	0.73008	0.64727	0.6562	0.41574			49.4	0.82689	0.83317	0.84482	0.81878	0.81856		349.4	0.55399	0.55337	0.56712	0.56712	0.36482
																		49.6	0.55989	0.57186	0.57486	0.55939	0.5611		349.6	0.7323	0.73083	0.64848	0.65745	0.41569			49.6	0.83293	0.83237	0.8374	0.82929	0.81715		349.6	0.55497	0.55381	0.56827	0.56827	0.3646
																		49.8	0.56064	0.5781	0.57458	0.56106	0.56311		349.8	0.73355	0.73177	0.64935	0.65863	0.41619			49.8	0.83073	0.83438	0.84222	0.82757	0.82002		349.8	0.55547	0.55445	0.56881	0.56881	0.36425
																		50	0.56593	0.57695	0.57485	0.56617	0.56036		350	0.73494	0.73238	0.65041	0.65981	0.41623			50	0.83005	0.8373	0.84376	0.82878	0.82488		350	0.55612	0.55443	0.56934	0.56934	0.36446
																		50.2	0.5656	0.57997	0.57676	0.56231	0.56543		350.2	0.73659	0.73382	0.65132	0.66041	0.41591			50.2	0.83806	0.83728	0.85072	0.83267	0.82157		350.2	0.55642	0.55611	0.57	0.57	0.36429
																		50.4	0.57012	0.57744	0.57893	0.56483	0.56468		350.4	0.73812	0.73439	0.65263	0.66098	0.41664			50.4	0.83525	0.84173	0.8463	0.83237	0.82604		350.4	0.5569	0.55714	0.57004	0.57004	0.36415
																		50.6	0.57027	0.58382	0.58113	0.56447	0.56863		350.6	0.73921	0.73515	0.65371	0.66193	0.4171			50.6	0.84002	0.84598	0.8479	0.83264	0.82551		350.6	0.55709	0.55779	0.57058	0.57058	0.36376
																		50.8	0.56837	0.58352	0.57983	0.56319	0.56818		350.8	0.74095	0.73561	0.65451	0.66265	0.41706			50.8	0.83962	0.84043	0.85078	0.83789	0.8253		350.8	0.55806	0.55846	0.57084	0.57084	0.36387
																		51	0.57036	0.58291	0.58149	0.5691	0.56959		351	0.74227	0.737	0.65564	0.66347	0.41712			51	0.84332	0.84667	0.85222	0.83928	0.82932		351	0.55887	0.55891	0.57118	0.57118	0.36364
																		51.2	0.57199	0.58411	0.58055	0.57276	0.57386		351.2	0.74316	0.73803	0.65706	0.66458	0.41753			51.2	0.84952	0.8485	0.85844	0.83924	0.8333		351.2	0.55896	0.55958	0.57215	0.57215	0.36344
																		51.4	0.57032	0.58676	0.58532	0.57198	0.57351		351.4	0.74469	0.73978	0.65791	0.6656	0.4178			51.4	0.84285	0.84529	0.85617	0.83639	0.82925		351.4	0.55984	0.55938	0.57321	0.57321	0.36286
																		51.6	0.5727	0.58748	0.58731	0.5757	0.57502		351.6	0.74601	0.74119	0.65941	0.66743	0.41811			51.6	0.85009	0.8495	0.86278	0.83746	0.83392		351.6	0.56072	0.55977	0.57459	0.57459	0.36279
																		51.8	0.57835	0.58539	0.5858	0.57849	0.57582		351.8	0.74744	0.74295	0.65976	0.66801	0.41816			51.8	0.84725	0.84955	0.86234	0.84007	0.83417		351.8	0.56125	0.56011	0.57562	0.57562	0.36303
																		52	0.57844	0.58821	0.5919	0.57388	0.57521		352	0.7487	0.74433	0.6608	0.66891	0.41807			52	0.8519	0.8506	0.86052	0.84729	0.83612		352	0.56154	0.55994	0.57586	0.57586	0.36282
																		52.2	0.58292	0.59122	0.58458	0.57704	0.57572		352.2	0.74926	0.7457	0.66155	0.66961	0.41814			52.2	0.84993	0.85203	0.85784	0.842	0.84025		352.2	0.5624	0.56046	0.57646	0.57646	0.36299
																		52.4	0.57889	0.59593	0.59318	0.58087	0.58205		352.4	0.75029	0.74711	0.66301	0.67094	0.41823			52.4	0.85415	0.85361	0.86434	0.84855	0.83781		352.4	0.56261	0.56119	0.57729	0.57729	0.36359
																		52.6	0.5816	0.59479	0.59309	0.58142	0.58099		352.6	0.75113	0.74826	0.66411	0.6716	0.41797			52.6	0.85623	0.8564	0.86312	0.85026	0.84084		352.6	0.56327	0.56167	0.57783	0.57783	0.36405
																		52.8	0.58839	0.5993	0.59038	0.5804	0.58217		352.8	0.7524	0.74956	0.66461	0.67238	0.41816			52.8	0.85661	0.85524	0.86669	0.84799	0.84175		352.8	0.56391	0.56222	0.57878	0.57878	0.36477
																		53	0.58506	0.5936	0.59334	0.58394	0.58537		353	0.75372	0.75084	0.66517	0.67362	0.41868			53	0.85624	0.85903	0.86428	0.85154	0.84565		353	0.5646	0.56244	0.57964	0.57964	0.36516
																		53.2	0.58319	0.60096	0.59872	0.58509	0.58264		353.2	0.75488	0.75225	0.66638	0.67461	0.41928			53.2	0.85798	0.85894	0.87114	0.84796	0.84518		353.2	0.56583	0.56337	0.5801	0.5801	0.36576
																		53.4	0.58529	0.59923	0.59743	0.58552	0.58669		353.4	0.75627	0.75319	0.6667	0.67541	0.41945			53.4	0.86315	0.86112	0.87185	0.85168	0.84056		353.4	0.56703	0.5641	0.58076	0.58076	0.36625
																		53.6	0.58527	0.60593	0.59896	0.59159	0.588		353.6	0.75769	0.75432	0.66756	0.67645	0.41903			53.6	0.85995	0.86129	0.87374	0.85308	0.84615		353.6	0.56761	0.56484	0.58121	0.58121	0.36632
																		53.8	0.58475	0.60279	0.60149	0.58973	0.5941		353.8	0.75914	0.75544	0.66888	0.67745	0.41932			53.8	0.8611	0.86203	0.8759	0.85372	0.8499		353.8	0.56789	0.56607	0.58143	0.58143	0.36671
																		54	0.59025	0.60419	0.60521	0.58881	0.58715		354	0.7605	0.75617	0.67018	0.67819	0.41952			54	0.86381	0.86355	0.87328	0.85803	0.8534		354	0.5685	0.56695	0.58202	0.58202	0.36714
																		54.2	0.59107	0.60483	0.59935	0.58958	0.59336		354.2	0.76168	0.75732	0.67089	0.67886	0.41992			54.2	0.86479	0.87084	0.87865	0.85627	0.85483		354.2	0.5696	0.56819	0.58258	0.58258	0.36731
																		54.4	0.59069	0.60455	0.60172	0.59281	0.59716		354.4	0.76283	0.75787	0.67156	0.6799	0.42065			54.4	0.86476	0.87228	0.87878	0.86395	0.85594		354.4	0.5705	0.56821	0.583	0.583	0.36719
																		54.6	0.59355	0.60587	0.60564	0.59339	0.59629		354.6	0.76376	0.75992	0.67236	0.68115	0.42092			54.6	0.86571	0.8678	0.8792	0.86023	0.85563		354.6	0.57073	0.56869	0.58331	0.58331	0.36721
																		54.8	0.59968	0.6093	0.60614	0.59753	0.59386		354.8	0.76548	0.76085	0.67261	0.68228	0.42137			54.8	0.86624	0.87277	0.88534	0.86267	0.85411		354.8	0.5718	0.5694	0.58411	0.58411	0.36738
																		55	0.6023	0.61179	0.611	0.59762	0.5927		355	0.76597	0.76197	0.67366	0.68361	0.42215			55	0.87131	0.87279	0.88365	0.86119	0.85841		355	0.5724	0.56989	0.58463	0.58463	0.36739
																		55.2	0.60128	0.6116	0.60767	0.59471	0.59742		355.2	0.76613	0.76337	0.67471	0.68514	0.4224			55.2	0.8708	0.87626	0.88611	0.86704	0.85774		355.2	0.5727	0.57011	0.58543	0.58543	0.36792
																		55.4	0.59968	0.60795	0.61104	0.59901	0.59627		355.4	0.76717	0.76424	0.67548	0.68665	0.42298			55.4	0.87457	0.8788	0.88305	0.87083	0.86061		355.4	0.57326	0.57059	0.58605	0.58605	0.3681
																		55.6	0.60183	0.61278	0.6132	0.59946	0.60088		355.6	0.76795	0.76535	0.67651	0.68815	0.42248			55.6	0.8781	0.8779	0.88964	0.86593	0.86006		355.6	0.57433	0.57123	0.58653	0.58653	0.36875
																		55.8	0.6037	0.62369	0.61093	0.59971	0.60301		355.8	0.76938	0.76657	0.6766	0.68851	0.42265			55.8	0.87607	0.88002	0.88747	0.87329	0.86305		355.8	0.5747	0.57155	0.58749	0.58749	0.36922
																		56	0.60117	0.61664	0.61643	0.60147	0.60442		356	0.76954	0.76763	0.67762	0.68958	0.42277			56	0.88115	0.8822	0.88481	0.87034	0.8648		356	0.57507	0.57183	0.58802	0.58802	0.36946
																		56.2	0.60495	0.61972	0.61841	0.60354	0.6011		356.2	0.7698	0.76906	0.67857	0.69048	0.4232			56.2	0.87598	0.8848	0.89112	0.8753	0.86263		356.2	0.57611	0.57265	0.58874	0.58874	0.37034
																		56.4	0.60627	0.62024	0.61996	0.60557	0.60811		356.4	0.7706	0.76977	0.67909	0.69164	0.4239			56.4	0.88146	0.88355	0.89182	0.87799	0.86744		356.4	0.57659	0.57336	0.58993	0.58993	0.37072
																		56.6	0.60637	0.62382	0.62223	0.60641	0.60899		356.6	0.77126	0.77076	0.67963	0.69219	0.42383			56.6	0.88378	0.88959	0.89137	0.8734	0.86761		356.6	0.57733	0.5733	0.5909	0.5909	0.3709
																		56.8	0.60989	0.62444	0.62317	0.61122	0.60954		356.8	0.77243	0.77244	0.68044	0.69282	0.42408			56.8	0.88217	0.88635	0.89577	0.87802	0.8665		356.8	0.57841	0.57375	0.59155	0.59155	0.37111
																		57	0.60807	0.6259	0.62146	0.61094	0.61034		357	0.77367	0.77338	0.6813	0.69377	0.42481			57	0.88482	0.88673	0.8988	0.88231	0.87326		357	0.57926	0.57423	0.59233	0.59233	0.37122
																		57.2	0.61178	0.62256	0.62254	0.60836	0.61496		357.2	0.7752	0.77393	0.68203	0.69444	0.4254			57.2	0.88636	0.89025	0.89716	0.87747	0.87222		357.2	0.58023	0.57539	0.59298	0.59298	0.37182
																		57.4	0.61058	0.62467	0.62489	0.61287	0.61423		357.4	0.77627	0.77514	0.68309	0.69534	0.42499			57.4	0.8838	0.88969	0.89939	0.88499	0.87408		357.4	0.58038	0.57654	0.59359	0.59359	0.37233
																		57.6	0.61412	0.6255	0.62977	0.61528	0.61346		357.6	0.77747	0.77647	0.6849	0.6958	0.42498			57.6	0.88754	0.89173	0.89544	0.88379	0.87314		357.6	0.58103	0.57729	0.59424	0.59424	0.372
																		57.8	0.61699	0.62639	0.62839	0.61205	0.61384		357.8	0.77905	0.77773	0.68642	0.69666	0.42516			57.8	0.88987	0.89103	0.90188	0.88568	0.877		357.8	0.58169	0.57775	0.59551	0.59551	0.37215
																		58	0.61847	0.63202	0.63071	0.62151	0.61463		358	0.78025	0.77857	0.68773	0.6972	0.42549			58	0.89047	0.89146	0.90434	0.88802	0.87813		358	0.5818	0.57809	0.59627	0.59627	0.3723
																		58.2	0.6162	0.63102	0.63337	0.61988	0.61885		358.2	0.7811	0.77944	0.68832	0.6975	0.42482			58.2	0.89233	0.89821	0.90477	0.88743	0.87697		358.2	0.58266	0.57828	0.59653	0.59653	0.37258
																		58.4	0.62383	0.62942	0.63285	0.61651	0.62287		358.4	0.78253	0.78063	0.68947	0.69811	0.42485			58.4	0.89709	0.89799	0.90434	0.887	0.87821		358.4	0.58315	0.57858	0.59638	0.59638	0.3721
																		58.6	0.62261	0.63371	0.63075	0.61829	0.62288		358.6	0.78421	0.782	0.69102	0.69876	0.42517			58.6	0.89947	0.90076	0.90322	0.88955	0.88345		358.6	0.58342	0.57912	0.59654	0.59654	0.37237
																		58.8	0.62261	0.63331	0.63372	0.6237	0.618		358.8	0.78584	0.7823	0.69202	0.69953	0.42538			58.8	0.89418	0.89736	0.91012	0.88917	0.88499		358.8	0.58434	0.58023	0.59651	0.59651	0.37245
																		59	0.62515	0.63459	0.63538	0.61887	0.62591		359	0.78638	0.78356	0.69367	0.6999	0.42563			59	0.90261	0.90139	0.90958	0.89328	0.88099		359	0.5851	0.58085	0.59634	0.59634	0.37259
																		59.2	0.62733	0.63921	0.64011	0.62327	0.62156		359.2	0.78743	0.78451	0.69485	0.70132	0.42619			59.2	0.90099	0.89789	0.90977	0.89402	0.88395		359.2	0.58605	0.58143	0.59637	0.59637	0.37254
																		59.4	0.62826	0.63621	0.63165	0.62318	0.62326		359.4	0.78881	0.78508	0.69589	0.70212	0.42666			59.4	0.89811	0.90255	0.91602	0.88984	0.88657		359.4	0.58671	0.58257	0.59689	0.59689	0.37252
																		59.6	0.62637	0.63987	0.64145	0.62487	0.62637		359.6	0.78987	0.78588	0.69687	0.7028	0.42657			59.6	0.90164	0.90609	0.91601	0.89512	0.88594		359.6	0.58756	0.5828	0.59755	0.59755	0.373
																		59.8	0.62714	0.63881	0.64022	0.62588	0.62657		359.8	0.79041	0.78646	0.6978	0.70304	0.42744			59.8	0.90099	0.90442	0.91388	0.8971	0.88966		359.8	0.58778	0.58356	0.59852	0.59852	0.3728
																		60	0.62991	0.64454	0.64408	0.62278	0.63077		360	0.79035	0.78743	0.69891	0.70452	0.42776			60	0.90625	0.90745	0.91265	0.89832	0.8942		360	0.58774	0.58414	0.59897	0.59897	0.37264
																		60.2	0.63009	0.64585	0.64193	0.6269	0.63009		360.2	0.79111	0.78807	0.69953	0.70535	0.42892			60.2	0.90518	0.90565	0.91649	0.8976	0.89147		360.2	0.58817	0.5844	0.59901	0.59901	0.37333
																		60.4	0.63252	0.64195	0.64673	0.63055	0.62864		360.4	0.79155	0.78861	0.70038	0.70624	0.42972			60.4	0.9077	0.91226	0.92113	0.90482	0.89666		360.4	0.58832	0.58429	0.59936	0.59936	0.37357
																		60.6	0.63309	0.6433	0.64366	0.63381	0.62807		360.6	0.79229	0.78985	0.70122	0.70708	0.43			60.6	0.90545	0.91134	0.92272	0.90168	0.89286		360.6	0.58892	0.58426	0.59929	0.59929	0.37371
																		60.8	0.63201	0.64954	0.6438	0.63389	0.63423		360.8	0.793	0.79098	0.70228	0.7078	0.43084			60.8	0.90679	0.91207	0.92599	0.90099	0.89471		360.8	0.58935	0.5848	0.59963	0.59963	0.37373
																		61	0.63589	0.65073	0.64228	0.63188	0.63374		361	0.794	0.79136	0.70302	0.70906	0.43155			61	0.91126	0.91239	0.92691	0.90182	0.89746		361	0.58992	0.58452	0.60044	0.60044	0.37349
																		61.2	0.64029	0.65177	0.6518	0.63171	0.63553		361.2	0.79477	0.79245	0.70368	0.71058	0.43184			61.2	0.9124	0.91198	0.92286	0.90789	0.89711		361.2	0.59018	0.58528	0.60141	0.60141	0.37372
																		61.4	0.63971	0.65324	0.64983	0.6335	0.63674		361.4	0.79556	0.79439	0.70449	0.71174	0.43167			61.4	0.91352	0.91144	0.92323	0.90773	0.90256		361.4	0.59	0.5861	0.6019	0.6019	0.37448
																		61.6	0.63694	0.65438	0.64993	0.63906	0.63989		361.6	0.79724	0.7961	0.70503	0.71266	0.43218			61.6	0.91012	0.91751	0.9257	0.90812	0.90323		361.6	0.59012	0.58611	0.60276	0.60276	0.37449
																		61.8	0.64001	0.6503	0.65001	0.63781	0.63464		361.8	0.79857	0.79803	0.70605	0.71346	0.43155			61.8	0.91403	0.91733	0.92748	0.90718	0.90135		361.8	0.58982	0.58607	0.60372	0.60372	0.3752
																		62	0.64243	0.65616	0.65488	0.64223	0.64051		362	0.80004	0.79937	0.70684	0.71393	0.43129			62	0.9211	0.92128	0.92807	0.91136	0.90012		362	0.5897	0.58631	0.60405	0.60405	0.37549
																		62.2	0.64335	0.65859	0.65451	0.64301	0.6425		362.2	0.80163	0.80057	0.70712	0.71442	0.43007			62.2	0.91816	0.92116	0.92661	0.9127	0.90303		362.2	0.58984	0.58627	0.60463	0.60463	0.37588
																		62.4	0.64476	0.65819	0.65476	0.63966	0.6407		362.4	0.80351	0.80207	0.70822	0.7151	0.42989			62.4	0.92143	0.91923	0.92817	0.90706	0.90671		362.4	0.5902	0.58662	0.60491	0.60491	0.37597
																		62.6	0.64271	0.65935	0.65647	0.64205	0.64273		362.6	0.80512	0.80361	0.70893	0.71581	0.42967			62.6	0.92163	0.92248	0.93269	0.91228	0.90506		362.6	0.59067	0.58712	0.60541	0.60541	0.37654
																		62.8	0.65033	0.65898	0.66044	0.63949	0.65162		362.8	0.80628	0.80501	0.70917	0.71657	0.42953			62.8	0.92174	0.91868	0.93301	0.91477	0.90885		362.8	0.59164	0.58799	0.606	0.606	0.37685
																		63	0.64993	0.65839	0.65878	0.64367	0.6494		363	0.8073	0.80644	0.70954	0.71715	0.42896			63	0.92371	0.92441	0.93331	0.91171	0.90865		363	0.59251	0.58851	0.60696	0.60696	0.37682
																		63.2	0.64987	0.66119	0.66131	0.65075	0.65011		363.2	0.80846	0.80759	0.71003	0.71825	0.42916			63.2	0.92329	0.92561	0.93676	0.91916	0.90836		363.2	0.593	0.58924	0.60738	0.60738	0.37647
																		63.4	0.65153	0.66034	0.65909	0.64415	0.64874		363.4	0.80963	0.80841	0.71107	0.71886	0.42933			63.4	0.92324	0.92852	0.9342	0.91768	0.90654		363.4	0.59348	0.5897	0.60788	0.60788	0.3765
																		63.6	0.65127	0.66043	0.66581	0.64902	0.65149		363.6	0.81074	0.80914	0.7125	0.71957	0.42926			63.6	0.92428	0.93202	0.93483	0.92137	0.91119		363.6	0.59405	0.58951	0.60834	0.60834	0.3767
																		63.8	0.65178	0.66504	0.66272	0.65364	0.65177		363.8	0.81103	0.81013	0.71366	0.72042	0.42988			63.8	0.92467	0.92698	0.93913	0.91981	0.91654		363.8	0.59481	0.59033	0.60887	0.60887	0.3769
																		64	0.65461	0.66812	0.66529	0.6487	0.65208		364	0.81187	0.8113	0.71414	0.72198	0.42994			64	0.93	0.92657	0.94158	0.91918	0.91353		364	0.59524	0.59049	0.60905	0.60905	0.37758
																		64.2	0.65393	0.66854	0.66388	0.65392	0.65199		364.2	0.81268	0.81193	0.71477	0.72232	0.43073			64.2	0.9269	0.93074	0.94383	0.92163	0.9176		364.2	0.59627	0.5905	0.60962	0.60962	0.37856
																		64.4	0.65322	0.66398	0.67131	0.65395	0.65293		364.4	0.81263	0.81331	0.71615	0.72296	0.43127			64.4	0.93092	0.92884	0.94025	0.92323	0.91676		364.4	0.59717	0.59062	0.61001	0.61001	0.37887
																		64.6	0.65921	0.66933	0.66915	0.65422	0.65772		364.6	0.81313	0.8146	0.71693	0.72361	0.43201			64.6	0.93188	0.93734	0.94698	0.93081	0.91888		364.6	0.59806	0.59099	0.61044	0.61044	0.37827
																		64.8	0.6579	0.67139	0.67172	0.65675	0.65656		364.8	0.81402	0.81558	0.71765	0.72444	0.43238			64.8	0.93205	0.93274	0.94472	0.92495	0.92118		364.8	0.59834	0.59086	0.61113	0.61113	0.37834
																		65	0.66224	0.67319	0.67152	0.65537	0.65583		365	0.81438	0.81702	0.71814	0.72593	0.43303			65	0.93543	0.93934	0.94354	0.93202	0.91896		365	0.59957	0.59081	0.61148	0.61148	0.37776
																		65.2	0.65751	0.67906	0.67486	0.65812	0.65464		365.2	0.81499	0.81826	0.7189	0.72718	0.43324			65.2	0.93136	0.93444	0.94866	0.93293	0.9228		365.2	0.59956	0.59212	0.61209	0.61209	0.37776
																		65.4	0.66743	0.67627	0.67208	0.66016	0.66211		365.4	0.81529	0.81983	0.71917	0.72757	0.43361			65.4	0.93796	0.93605	0.94948	0.92604	0.92181		365.4	0.59944	0.59286	0.61203	0.61203	0.37758
																		65.6	0.66415	0.67925	0.675	0.66105	0.66152		365.6	0.81625	0.82104	0.72024	0.7279	0.43434			65.6	0.93688	0.94468	0.9504	0.93003	0.9228		365.6	0.59969	0.59332	0.61292	0.61292	0.37724
																		65.8	0.66451	0.67473	0.67233	0.65976	0.66369		365.8	0.81721	0.82237	0.72084	0.72817	0.43459			65.8	0.93706	0.94435	0.95029	0.93513	0.92616		365.8	0.60002	0.59345	0.61366	0.61366	0.37727
																		66	0.66222	0.67919	0.67856	0.66267	0.66221		366	0.81862	0.82261	0.72048	0.72919	0.43496			66	0.93984	0.94489	0.94945	0.93365	0.92591		366	0.60095	0.59424	0.61428	0.61428	0.37721
																		66.2	0.66313	0.68009	0.68035	0.66433	0.66258		366.2	0.81939	0.8234	0.72066	0.72967	0.43476			66.2	0.94502	0.94313	0.95294	0.93723	0.92755		366.2	0.60106	0.59517	0.61509	0.61509	0.37741
																		66.4	0.67244	0.68195	0.68245	0.66684	0.66579		366.4	0.82042	0.82421	0.72169	0.73034	0.43546			66.4	0.94076	0.94761	0.95132	0.93477	0.92767		366.4	0.60166	0.5959	0.6152	0.6152	0.37751
																		66.6	0.67022	0.68537	0.6793	0.66907	0.6679		366.6	0.82171	0.82485	0.72186	0.73106	0.43541			66.6	0.94264	0.94537	0.95305	0.93524	0.92889		366.6	0.60289	0.59673	0.61549	0.61549	0.3776
																		66.8	0.66874	0.68355	0.68106	0.66964	0.66985		366.8	0.8223	0.82562	0.72254	0.73231	0.4358			66.8	0.94272	0.94482	0.95418	0.93838	0.92701		366.8	0.60302	0.59727	0.61577	0.61577	0.37774
																		67	0.67296	0.68438	0.68286	0.66765	0.67542		367	0.8235	0.82634	0.72359	0.73309	0.43611			67	0.94078	0.95002	0.95862	0.94339	0.93356		367	0.60333	0.59849	0.61573	0.61573	0.37782
																		67.2	0.67457	0.68783	0.68979	0.66818	0.66888		367.2	0.82445	0.82673	0.72504	0.7339	0.43693			67.2	0.94679	0.94444	0.95696	0.94017	0.92977		367.2	0.60358	0.59851	0.61552	0.61552	0.37756
																		67.4	0.67555	0.68718	0.68454	0.67124	0.67193		367.4	0.82566	0.82733	0.72617	0.73464	0.43737			67.4	0.94771	0.94836	0.95814	0.94149	0.93469		367.4	0.60412	0.59875	0.6158	0.6158	0.37771
																		67.6	0.67872	0.68833	0.68576	0.67122	0.67345		367.6	0.82714	0.82806	0.72764	0.73557	0.4375			67.6	0.94829	0.95128	0.95942	0.94091	0.93446		367.6	0.60436	0.59932	0.61659	0.61659	0.37873
																		67.8	0.67591	0.68817	0.68532	0.67373	0.6738		367.8	0.82803	0.82879	0.72833	0.73655	0.43761			67.8	0.95117	0.95245	0.96612	0.94631	0.93646		367.8	0.60495	0.60052	0.61679	0.61679	0.37955
																		68	0.67447	0.69059	0.68576	0.67348	0.67122		368	0.82932	0.82967	0.72891	0.73719	0.43778			68	0.95209	0.95351	0.963	0.9441	0.93498		368	0.60559	0.60067	0.61686	0.61686	0.37988
																		68.2	0.68195	0.68502	0.69463	0.67632	0.67267		368.2	0.83042	0.83103	0.73024	0.73779	0.43844			68.2	0.95254	0.95439	0.9659	0.94826	0.93574		368.2	0.60681	0.6005	0.61771	0.61771	0.38034
																		68.4	0.6804	0.69191	0.68926	0.67754	0.67989		368.4	0.83167	0.83259	0.73148	0.73823	0.43841			68.4	0.95395	0.95349	0.96799	0.94962	0.93734		368.4	0.60736	0.60098	0.61782	0.61782	0.38042
																		68.6	0.67906	0.69136	0.69433	0.67951	0.67415		368.6	0.83294	0.83375	0.73213	0.73905	0.43812			68.6	0.95383	0.95779	0.96603	0.94912	0.94161		368.6	0.60769	0.60113	0.61829	0.61829	0.38057
																		68.8	0.68465	0.69135	0.69144	0.68122	0.67832		368.8	0.83358	0.83496	0.73299	0.74	0.43795			68.8	0.95924	0.95632	0.96497	0.94609	0.93639		368.8	0.60826	0.60127	0.61861	0.61861	0.38095
																		69	0.68408	0.69297	0.6978	0.68093	0.67924		369	0.83377	0.83601	0.73401	0.74036	0.43819			69	0.95891	0.95513	0.96882	0.94886	0.94333		369	0.60909	0.60198	0.61907	0.61907	0.38093
																		69.2	0.68831	0.69449	0.6933	0.68318	0.68385		369.2	0.83382	0.837	0.73504	0.74083	0.43863			69.2	0.95916	0.96118	0.969	0.95271	0.94447		369.2	0.60935	0.60296	0.62027	0.62027	0.38062
																		69.4	0.68419	0.69662	0.69501	0.6822	0.68232		369.4	0.83426	0.8385	0.73569	0.74093	0.43936			69.4	0.96145	0.96039	0.97122	0.95273	0.93727		369.4	0.60992	0.60273	0.62062	0.62062	0.38052
																		69.6	0.68789	0.70273	0.69801	0.68779	0.68261		369.6	0.83548	0.83953	0.7367	0.74139	0.43975			69.6	0.9601	0.96163	0.97369	0.95259	0.93928		369.6	0.6101	0.60301	0.62158	0.62158	0.38039
																		69.8	0.68832	0.70499	0.69735	0.68152	0.68315		369.8	0.83618	0.84045	0.73686	0.74254	0.43963			69.8	0.9601	0.96312	0.97522	0.95144	0.94586		369.8	0.61002	0.60331	0.62194	0.62194	0.38073
																		70	0.68843	0.69753	0.69654	0.68468	0.68395		370	0.83722	0.84111	0.73687	0.743	0.4395			70	0.96402	0.96345	0.96754	0.95834	0.9465		370	0.61093	0.60416	0.62268	0.62268	0.38125
																		70.2	0.69116	0.70085	0.69969	0.6847	0.68375		370.2	0.838	0.842	0.7377	0.74328	0.43953			70.2	0.96826	0.96647	0.97185	0.95677	0.94969		370.2	0.6105	0.60482	0.6235	0.6235	0.38115
																		70.4	0.69106	0.70093	0.70248	0.69068	0.68904		370.4	0.83903	0.8427	0.73883	0.744	0.43986			70.4	0.95976	0.9652	0.97267	0.9567	0.95201		370.4	0.6104	0.60452	0.62368	0.62368	0.38143
																		70.6	0.69563	0.70411	0.70169	0.68866	0.68295		370.6	0.83986	0.84326	0.73944	0.74473	0.43987			70.6	0.9634	0.96976	0.97832	0.96068	0.94753		370.6	0.61067	0.60456	0.6238	0.6238	0.38176
																		70.8	0.69458	0.7039	0.70333	0.68727	0.69079		370.8	0.8407	0.844	0.74055	0.74602	0.4402			70.8	0.96794	0.9711	0.9784	0.95784	0.95012		370.8	0.60977	0.60463	0.62421	0.62421	0.38202
																		71	0.69597	0.70571	0.70378	0.69244	0.69012		371	0.84192	0.84466	0.74134	0.74645	0.44037			71	0.96632	0.97179	0.98043	0.9601	0.95123		371	0.6094	0.60472	0.62461	0.62461	0.38149
																		71.2	0.69366	0.70679	0.70639	0.69563	0.69319		371.2	0.84247	0.84544	0.74188	0.74699	0.44035			71.2	0.97171	0.97035	0.98	0.96063	0.95343		371.2	0.60918	0.60454	0.62512	0.62512	0.38096
																		71.4	0.69566	0.70535	0.70598	0.69262	0.69401		371.4	0.84362	0.84697	0.74204	0.74803	0.44072			71.4	0.96916	0.97027	0.98035	0.96473	0.95114		371.4	0.60886	0.60528	0.62558	0.62558	0.38103
																		71.6	0.6989	0.71059	0.7071	0.6931	0.69507		371.6	0.84557	0.84745	0.74285	0.74895	0.44082			71.6	0.9715	0.9703	0.98392	0.96772	0.95493		371.6	0.60913	0.60614	0.62541	0.62541	0.3814
																		71.8	0.69453	0.71314	0.70775	0.69699	0.70002		371.8	0.84628	0.8481	0.74282	0.74999	0.44114			71.8	0.97303	0.97182	0.98306	0.96677	0.96101		371.8	0.60952	0.60615	0.62511	0.62511	0.38157
																		72	0.70007	0.71019	0.70836	0.69284	0.69321		372	0.84734	0.84941	0.74363	0.75063	0.44166			72	0.96864	0.97771	0.98217	0.96642	0.95831		372	0.61005	0.60585	0.62512	0.62512	0.38153
																		72.2	0.70022	0.71388	0.71155	0.69978	0.69417		372.2	0.84825	0.85111	0.74439	0.75186	0.44202			72.2	0.96971	0.97649	0.98557	0.96819	0.9554		372.2	0.61065	0.60644	0.6257	0.6257	0.38168
																		72.4	0.6998	0.71314	0.71183	0.6946	0.69742		372.4	0.84965	0.85193	0.74506	0.75266	0.44208			72.4	0.97317	0.97699	0.98494	0.96987	0.96235		372.4	0.61073	0.60738	0.62634	0.62634	0.38175
																		72.6	0.70239	0.71402	0.71049	0.70125	0.70154		372.6	0.84988	0.85306	0.74586	0.75376	0.44324			72.6	0.97563	0.98165	0.98437	0.96913	0.96031		372.6	0.61085	0.60743	0.62676	0.62676	0.38195
																		72.8	0.7024	0.71812	0.7133	0.69774	0.69685		372.8	0.85029	0.85359	0.74718	0.75455	0.44364			72.8	0.97133	0.9754	0.98535	0.97266	0.96212		372.8	0.61164	0.60819	0.62704	0.62704	0.38176
																		73	0.70708	0.71812	0.71584	0.70263	0.70344		373	0.8509	0.8547	0.74814	0.75538	0.44415			73	0.97497	0.98133	0.98656	0.97256	0.95713		373	0.61224	0.60891	0.6278	0.6278	0.38249
																		73.2	0.70139	0.71618	0.72059	0.70172	0.70352		373.2	0.8511	0.85603	0.74879	0.75667	0.44443			73.2	0.9763	0.98074	0.98541	0.97287	0.96264		373.2	0.61279	0.60906	0.6279	0.6279	0.38241
																		73.4	0.70565	0.71986	0.71508	0.70187	0.70262		373.4	0.8523	0.8571	0.74987	0.75734	0.44436			73.4	0.97859	0.98136	0.98881	0.97393	0.96592		373.4	0.61335	0.60837	0.62797	0.62797	0.38287
																		73.6	0.71014	0.71622	0.71471	0.70352	0.70489		373.6	0.85356	0.85806	0.75098	0.75821	0.44374			73.6	0.97939	0.98493	0.99113	0.97718	0.96719		373.6	0.61299	0.60853	0.62839	0.62839	0.38308
																		73.8	0.71018	0.72177	0.71981	0.705	0.70624		373.8	0.85433	0.85957	0.75149	0.75876	0.44393			73.8	0.97868	0.98492	0.99499	0.97726	0.96522		373.8	0.61327	0.60917	0.6286	0.6286	0.38354
																		74	0.71029	0.72074	0.72452	0.70553	0.7021		374	0.85524	0.86104	0.75229	0.75869	0.44439			74	0.9803	0.98577	0.99557	0.97926	0.96659		374	0.61448	0.60921	0.62915	0.62915	0.3845
																		74.2	0.71105	0.72248	0.72105	0.70519	0.70678		374.2	0.85577	0.86204	0.75335	0.75894	0.44447			74.2	0.98277	0.98733	0.99737	0.97753	0.96941		374.2	0.61466	0.60936	0.62977	0.62977	0.38463
																		74.4	0.713	0.72282	0.7261	0.70806	0.70943		374.4	0.85699	0.86341	0.75461	0.75913	0.4447			74.4	0.98398	0.98855	0.99529	0.97729	0.96926		374.4	0.61559	0.60905	0.63008	0.63008	0.38534
																		74.6	0.71416	0.7214	0.72355	0.70915	0.70836		374.6	0.85832	0.86464	0.75547	0.75981	0.44492			74.6	0.98231	0.98593	0.99525	0.97673	0.96875		374.6	0.61611	0.60938	0.63046	0.63046	0.38526
																		74.8	0.71339	0.72645	0.72299	0.70773	0.71128		374.8	0.85984	0.86589	0.75602	0.76051	0.44515			74.8	0.98443	0.99268	0.99501	0.98372	0.97002		374.8	0.61612	0.60988	0.63098	0.63098	0.38487
																		75	0.71686	0.724	0.7251	0.71334	0.71235		375	0.86094	0.86699	0.75646	0.76066	0.44549			75	0.985	0.98877	0.99904	0.98432	0.96937		375	0.61712	0.61005	0.63083	0.63083	0.38427
																		75.2	0.71547	0.72901	0.72668	0.7147	0.71226		375.2	0.86232	0.86774	0.75725	0.76062	0.44605			75.2	0.98609	0.99153	1.00184	0.98249	0.97244		375.2	0.61779	0.61068	0.63098	0.63098	0.38457
																		75.4	0.72024	0.73207	0.7242	0.71674	0.71253		375.4	0.86359	0.86855	0.75728	0.76127	0.44653			75.4	0.98991	0.99233	1.00006	0.9869	0.97016		375.4	0.61811	0.61107	0.63082	0.63082	0.38482
																		75.6	0.71332	0.73057	0.72783	0.71178	0.72072		375.6	0.86491	0.86865	0.75766	0.76126	0.44709			75.6	0.99149	0.9914	1.00077	0.99212	0.97585		375.6	0.61901	0.61151	0.63063	0.63063	0.38491
																		75.8	0.72027	0.73375	0.7271	0.71438	0.71599		375.8	0.86505	0.86931	0.7581	0.76226	0.44762			75.8	0.9913	0.98718	1.00513	0.98486	0.97068		375.8	0.61929	0.6116	0.63076	0.63076	0.38541
																		76	0.71802	0.7281	0.73098	0.71682	0.71799		376	0.86615	0.87043	0.7589	0.76337	0.4485			76	0.98811	0.99285	1.00342	0.98485	0.97403		376	0.62001	0.61192	0.63095	0.63095	0.38514
																		76.2	0.71661	0.72991	0.73392	0.71527	0.71815		376.2	0.86683	0.87096	0.7592	0.76435	0.44901			76.2	0.99023	0.99721	1.00282	0.98445	0.97686		376.2	0.62045	0.61289	0.63173	0.63173	0.38497
																		76.4	0.72383	0.73441	0.73452	0.71799	0.7165		376.4	0.86774	0.87072	0.75937	0.76504	0.44943			76.4	0.99468	0.9967	1.00722	0.98543	0.97851		376.4	0.62077	0.61331	0.63209	0.63209	0.38472
																		76.6	0.72591	0.73818	0.73428	0.71664	0.71761		376.6	0.86782	0.87108	0.76043	0.76612	0.4502			76.6	0.99372	0.9964	1.00672	0.99308	0.97589		376.6	0.62074	0.61358	0.63258	0.63258	0.38494
																		76.8	0.72418	0.73851	0.73775	0.71717	0.72339		376.8	0.8686	0.87133	0.76142	0.76685	0.44936			76.8	0.99666	0.9967	1.01331	0.99071	0.97726		376.8	0.62088	0.61477	0.63257	0.63257	0.38508
																		77	0.72681	0.73826	0.73929	0.71997	0.72039		377	0.86939	0.87202	0.76229	0.76792	0.44907			77	0.99807	0.99891	1.00942	0.99133	0.97834		377	0.62092	0.61488	0.63321	0.63321	0.38622
																		77.2	0.72279	0.74001	0.73595	0.72336	0.72406		377.2	0.87027	0.87287	0.7632	0.76861	0.44859			77.2	0.99611	1.00356	1.01378	0.99248	0.98185		377.2	0.62066	0.6149	0.63378	0.63378	0.38642
																		77.4	0.72986	0.74204	0.7376	0.72719	0.72528		377.4	0.87135	0.87413	0.76449	0.7696	0.44836			77.4	0.99839	1.00656	1.01154	0.99277	0.98285		377.4	0.62037	0.61499	0.63469	0.63469	0.38725
																		77.6	0.72794	0.73995	0.73756	0.72126	0.72482		377.6	0.87266	0.8753	0.76569	0.7702	0.44794			77.6	0.99964	1.00108	1.01141	0.99267	0.98295		377.6	0.6199	0.61563	0.63514	0.63514	0.38696
																		77.8	0.72615	0.7414	0.74159	0.72743	0.72322		377.8	0.87242	0.87653	0.76634	0.77035	0.44749			77.8	0.99892	1.0065	1.01338	0.99249	0.98304		377.8	0.62042	0.6159	0.63547	0.63547	0.38732
																		78	0.7244	0.74612	0.74003	0.72542	0.72834		378	0.87281	0.87791	0.76739	0.77093	0.44718			78	1.00019	1.00723	1.01071	0.99548	0.98605		378	0.62129	0.61592	0.63617	0.63617	0.38812
																		78.2	0.73114	0.74442	0.73819	0.72723	0.73052		378.2	0.87358	0.87913	0.76838	0.77157	0.44695			78.2	1.00215	1.00234	1.01301	0.99479	0.98734		378.2	0.62176	0.61654	0.63676	0.63676	0.38765
																		78.4	0.7331	0.74308	0.74445	0.73104	0.73001		378.4	0.87498	0.8805	0.76954	0.77269	0.44689			78.4	1.00287	1.005	1.01592	0.99849	0.98493		378.4	0.62222	0.61675	0.637	0.637	0.38756
																		78.6	0.73361	0.74992	0.74266	0.73013	0.72702		378.6	0.87578	0.88169	0.77001	0.77428	0.44671			78.6	1.00517	1.007	1.01068	0.9966	0.98745		378.6	0.62238	0.61742	0.63766	0.63766	0.3871
																		78.8	0.73272	0.74531	0.74236	0.72813	0.72881		378.8	0.87667	0.88266	0.7704	0.7749	0.44701			78.8	1.00231	1.0063	1.01656	0.99439	0.98533		378.8	0.62275	0.61757	0.63801	0.63801	0.38734
																		79	0.73082	0.7467	0.74217	0.73363	0.73104		379	0.87761	0.88345	0.77124	0.77546	0.44704			79	1.00049	1.00695	1.01904	0.99933	0.99206		379	0.62351	0.61811	0.63802	0.63802	0.38773
																		79.2	0.73424	0.74425	0.74299	0.72735	0.72965		379.2	0.8782	0.88375	0.77144	0.77598	0.44755			79.2	1.0057	1.01277	1.0232	1.00154	0.98587		379.2	0.62373	0.6185	0.6385	0.6385	0.38795
																		79.4	0.73798	0.74802	0.74697	0.73147	0.73559		379.4	0.87879	0.88512	0.77124	0.77694	0.44791			79.4	1.00742	1.00737	1.01982	1.00109	0.99362		379.4	0.62406	0.61872	0.63864	0.63864	0.38834
																		79.6	0.73617	0.75449	0.74807	0.7329	0.73096		379.6	0.87911	0.88557	0.77172	0.77765	0.44809			79.6	1.00559	1.00687	1.02246	0.99987	0.98875		379.6	0.62493	0.61922	0.6385	0.6385	0.38858
																		79.8	0.74174	0.75486	0.75051	0.73587	0.73442		379.8	0.87976	0.88659	0.77151	0.77897	0.44786			79.8	1.00915	1.01792	1.02374	1.00432	0.99444		379.8	0.62512	0.61927	0.63842	0.63842	0.38819
																		80	0.7409	0.74591	0.75031	0.73661	0.73442		380	0.88112	0.88736	0.7718	0.78009	0.44854			80	1.01178	1.00879	1.0247	1.00271	0.99278		380	0.6259	0.61899	0.63861	0.63861	0.38773
																		80.2	0.74248	0.75544	0.75061	0.73898	0.73569		380.2	0.88159	0.88791	0.77159	0.78058	0.44878			80.2	1.01084	1.01666	1.02379	1.00638	0.99274		380.2	0.62569	0.61901	0.63901	0.63901	0.38754
																		80.4	0.74196	0.75292	0.75364	0.73531	0.73851		380.4	0.88248	0.88872	0.77221	0.78104	0.44947			80.4	1.01346	1.01211	1.02535	1.00336	0.99694		380.4	0.62553	0.61909	0.63901	0.63901	0.38722
																		80.6	0.74355	0.75605	0.7574	0.73983	0.73793		380.6	0.88418	0.88919	0.77332	0.78208	0.44967			80.6	1.01254	1.01899	1.02582	1.00602	0.99928		380.6	0.62531	0.61906	0.63919	0.63919	0.38758
																		80.8	0.74409	0.75492	0.75337	0.73812	0.73895		380.8	0.88579	0.89002	0.77418	0.78245	0.44988			80.8	1.01227	1.01507	1.02699	1.00695	0.99809		380.8	0.62559	0.61925	0.63916	0.63916	0.3878
																		81	0.74358	0.75811	0.75991	0.73989	0.73951		381	0.8871	0.89062	0.77569	0.7833	0.45045			81	1.01254	1.02179	1.02523	1.0061	0.99971		381	0.62525	0.6191	0.63972	0.63972	0.38867
																		81.2	0.7412	0.75693	0.75664	0.74196	0.73901		381.2	0.88827	0.89204	0.77741	0.78413	0.45014			81.2	1.01539	1.0188	1.02579	1.00604	1.00376		381.2	0.62501	0.61948	0.63989	0.63989	0.38879
																		81.4	0.74603	0.75889	0.76027	0.7478	0.74193		381.4	0.88993	0.89288	0.77883	0.78475	0.45001			81.4	1.01287	1.02382	1.03018	1.0114	0.99827		381.4	0.62517	0.61947	0.63961	0.63961	0.38888
																		81.6	0.74734	0.76118	0.75994	0.7407	0.74261		381.6	0.89086	0.89369	0.78041	0.78527	0.44941			81.6	1.01307	1.01769	1.02941	1.01344	1.00372		381.6	0.62568	0.61918	0.63968	0.63968	0.38844
																		81.8	0.74708	0.75828	0.75777	0.74755	0.74349		381.8	0.89099	0.89488	0.78129	0.78618	0.44924			81.8	1.01624	1.01996	1.0304	1.01285	1.00104		381.8	0.62675	0.61933	0.63934	0.63934	0.38846
																		82	0.74843	0.76298	0.7575	0.74707	0.74303		382	0.89228	0.89626	0.78257	0.7866	0.44982			82	1.01823	1.02301	1.03014	1.01343	1.00116		382	0.62717	0.61979	0.63958	0.63958	0.38834
																		82.2	0.75098	0.7628	0.7617	0.74201	0.74632		382.2	0.89367	0.8967	0.78376	0.78751	0.44972			82.2	1.01709	1.02061	1.0339	1.01337	1.00352		382.2	0.6277	0.62031	0.63982	0.63982	0.38833
																		82.4	0.75107	0.76329	0.76707	0.74486	0.75151		382.4	0.89435	0.89762	0.78479	0.78859	0.44991			82.4	1.01828	1.02665	1.03817	1.01472	1.00398		382.4	0.62766	0.62084	0.64043	0.64043	0.38844
																		82.6	0.75332	0.76472	0.76378	0.74671	0.74758		382.6	0.89506	0.89823	0.78571	0.78992	0.44992			82.6	1.01687	1.02701	1.03625	1.01867	1.00442		382.6	0.62854	0.62133	0.64089	0.64089	0.38842
																		82.8	0.75256	0.76177	0.76125	0.7471	0.75059		382.8	0.8959	0.89905	0.78593	0.79005	0.45021			82.8	1.02263	1.02587	1.03562	1.01656	1.00368		382.8	0.62914	0.6217	0.64141	0.64141	0.38888
																		83	0.7579	0.77037	0.76538	0.7489	0.74944		383	0.89698	0.89971	0.78714	0.79064	0.45061			83	1.02207	1.02494	1.0381	1.01743	1.00417		383	0.62963	0.62248	0.64169	0.64169	0.38882
																		83.2	0.7552	0.76751	0.76661	0.74876	0.75269		383.2	0.89755	0.90096	0.78672	0.79125	0.45141			83.2	1.02589	1.02339	1.03885	1.01957	1.01068		383.2	0.63011	0.62268	0.64234	0.64234	0.3884
																		83.4	0.75822	0.76846	0.76682	0.75049	0.75002		383.4	0.89789	0.90243	0.78685	0.79109	0.45139			83.4	1.02179	1.02786	1.04147	1.01987	1.00822		383.4	0.63015	0.62288	0.64259	0.64259	0.38853
																		83.6	0.7568	0.76606	0.76343	0.7502	0.75015		383.6	0.89796	0.90346	0.78713	0.79126	0.4516			83.6	1.02644	1.02918	1.03825	1.02226	1.014		383.6	0.63039	0.6232	0.64281	0.64281	0.38832
																		83.8	0.75703	0.76884	0.76841	0.7533	0.75524		383.8	0.89897	0.90478	0.78685	0.79137	0.45199			83.8	1.02606	1.03051	1.03956	1.01909	1.01339		383.8	0.63061	0.62307	0.64326	0.64326	0.38773
																		84	0.75866	0.77177	0.77026	0.7518	0.75091		384	0.8996	0.90602	0.7869	0.79128	0.45264			84	1.02364	1.02778	1.04243	1.02457	1.0122		384	0.63074	0.62292	0.64412	0.64412	0.38782
																		84.2	0.76211	0.77128	0.76632	0.75917	0.75569		384.2	0.89977	0.90736	0.78708	0.79153	0.45303			84.2	1.0243	1.03425	1.04247	1.02288	1.009		384.2	0.63067	0.62275	0.64477	0.64477	0.38767
																		84.4	0.76157	0.77302	0.77282	0.75408	0.7568		384.4	0.90043	0.90855	0.78797	0.79166	0.45401			84.4	1.02824	1.03512	1.0444	1.01687	1.01467		384.4	0.63086	0.62298	0.64489	0.64489	0.38803
																		84.6	0.7623	0.77657	0.7706	0.75589	0.75898		384.6	0.90176	0.90941	0.78826	0.79221	0.45457			84.6	1.03092	1.02945	1.03955	1.02519	1.01526		384.6	0.63136	0.62297	0.64478	0.64478	0.38878
																		84.8	0.76269	0.77422	0.77266	0.75825	0.75503		384.8	0.90227	0.91066	0.78923	0.79253	0.45588			84.8	1.0284	1.03391	1.04269	1.02476	1.01643		384.8	0.63175	0.62319	0.64504	0.64504	0.38934
																		85	0.76124	0.77865	0.77306	0.75513	0.75939		385	0.90308	0.91117	0.79037	0.79312	0.45589			85	1.02821	1.03117	1.04405	1.02649	1.01706		385	0.63118	0.62326	0.64495	0.64495	0.38996
																		85.2	0.76283	0.77583	0.77574	0.76124	0.76311		385.2	0.90415	0.91236	0.79117	0.79439	0.45525			85.2	1.02978	1.0335	1.04117	1.02494	1.01573		385.2	0.63188	0.62305	0.64461	0.64461	0.39
																		85.4	0.76245	0.77757	0.77633	0.76397	0.76664		385.4	0.90448	0.91378	0.79172	0.79487	0.45518			85.4	1.02927	1.03688	1.04342	1.02973	1.01328		385.4	0.632	0.62324	0.6445	0.6445	0.39039
																		85.6	0.76362	0.78153	0.77164	0.76164	0.76258		385.6	0.90469	0.91501	0.79281	0.79609	0.45516			85.6	1.0328	1.0382	1.04874	1.03001	1.02035		385.6	0.6322	0.62301	0.64457	0.64457	0.3908
																		85.8	0.76983	0.78386	0.77662	0.76373	0.76249		385.8	0.90525	0.91568	0.79343	0.79696	0.45593			85.8	1.03467	1.03946	1.04963	1.0319	1.01689		385.8	0.63267	0.62356	0.64418	0.64418	0.39089
																		86	0.76865	0.78079	0.78002	0.76196	0.75987		386	0.90628	0.91627	0.79444	0.79714	0.45588			86	1.03842	1.03922	1.04759	1.02982	1.01688		386	0.63247	0.62412	0.6447	0.6447	0.39137
																		86.2	0.76673	0.77999	0.77923	0.76304	0.76259		386.2	0.90685	0.91683	0.79522	0.79829	0.45621			86.2	1.0313	1.03487	1.04568	1.03239	1.02265		386.2	0.63277	0.62393	0.64496	0.64496	0.3912
																		86.4	0.7707	0.78739	0.78242	0.76673	0.76469		386.4	0.90742	0.91791	0.79583	0.7989	0.45639			86.4	1.03452	1.03914	1.05134	1.03147	1.01865		386.4	0.63255	0.62397	0.64571	0.64571	0.39119
																		86.6	0.77237	0.7826	0.7844	0.7672	0.76946		386.6	0.90863	0.91819	0.79666	0.80019	0.45613			86.6	1.03939	1.04129	1.05125	1.02951	1.02277		386.6	0.6331	0.62418	0.64601	0.64601	0.39112
																		86.8	0.77145	0.78443	0.78246	0.76365	0.77004		386.8	0.9095	0.91854	0.7966	0.80069	0.4561			86.8	1.03991	1.04178	1.05368	1.03414	1.02326		386.8	0.63279	0.62492	0.64642	0.64642	0.39115
																		87	0.77093	0.78619	0.78268	0.76985	0.7686		387	0.91051	0.91944	0.79803	0.80129	0.45658			87	1.0393	1.0452	1.05424	1.03479	1.02355		387	0.63268	0.625	0.64648	0.64648	0.3908
																		87.2	0.77441	0.78853	0.78514	0.76896	0.76863		387.2	0.91098	0.92103	0.79804	0.80183	0.457			87.2	1.03581	1.0407	1.05398	1.03449	1.02535		387.2	0.63309	0.6252	0.64634	0.64634	0.39067
																		87.4	0.77978	0.7867	0.78391	0.77099	0.77044		387.4	0.91162	0.92127	0.7985	0.80185	0.45702			87.4	1.04224	1.04565	1.05634	1.03795	1.02527		387.4	0.6331	0.62495	0.64649	0.64649	0.39078
																		87.6	0.77708	0.78901	0.78378	0.77108	0.77053		387.6	0.91298	0.92216	0.79951	0.80314	0.45752			87.6	1.03983	1.04498	1.05518	1.03782	1.02183		387.6	0.6334	0.62532	0.64711	0.64711	0.39052
																		87.8	0.77531	0.7888	0.78824	0.77512	0.77391		387.8	0.9146	0.92312	0.7996	0.80301	0.45755			87.8	1.04011	1.04734	1.05618	1.03834	1.02422		387.8	0.63356	0.62559	0.64776	0.64776	0.39075
																		88	0.77769	0.7916	0.78774	0.76953	0.77127		388	0.91529	0.92432	0.80033	0.80348	0.45778			88	1.04133	1.04797	1.05638	1.0389	1.0271		388	0.63366	0.6258	0.64827	0.64827	0.39123
																		88.2	0.77684	0.79135	0.79153	0.77234	0.77389		388.2	0.91556	0.92529	0.80118	0.80427	0.45834			88.2	1.03908	1.04374	1.05633	1.03894	1.03011		388.2	0.63393	0.62605	0.64833	0.64833	0.39159
																		88.4	0.78134	0.79163	0.79049	0.77767	0.77355		388.4	0.9171	0.92586	0.80168	0.80457	0.45895			88.4	1.04638	1.05326	1.06019	1.03762	1.02783		388.4	0.63418	0.62623	0.64874	0.64874	0.39241
																		88.6	0.77963	0.79359	0.7907	0.77032	0.7782		388.6	0.91889	0.92674	0.80185	0.80526	0.45959			88.6	1.0429	1.04471	1.06009	1.03786	1.03042		388.6	0.63491	0.62609	0.64918	0.64918	0.39283
																		88.8	0.77897	0.79464	0.79159	0.77595	0.77828		388.8	0.91942	0.92745	0.80263	0.80637	0.45923			88.8	1.04168	1.04844	1.05588	1.03692	1.03055		388.8	0.63547	0.62599	0.64926	0.64926	0.39296
																		89	0.78594	0.79603	0.79674	0.77893	0.77654		389	0.92067	0.92809	0.80262	0.80693	0.45855			89	1.04971	1.05234	1.05689	1.04252	1.03197		389	0.63564	0.62576	0.64954	0.64954	0.39353
																		89.2	0.78045	0.7957	0.79631	0.78012	0.77968		389.2	0.9213	0.92922	0.80308	0.808	0.45798			89.2	1.04622	1.05203	1.06496	1.03564	1.03237		389.2	0.63615	0.62584	0.65022	0.65022	0.39333
																		89.4	0.78397	0.79644	0.79536	0.7841	0.77418		389.4	0.9218	0.9302	0.80345	0.80803	0.45833			89.4	1.04595	1.05011	1.06374	1.04348	1.03503		389.4	0.63632	0.62581	0.65027	0.65027	0.39358
																		89.6	0.78435	0.79619	0.79375	0.77885	0.77949		389.6	0.92313	0.93062	0.80382	0.80857	0.45849			89.6	1.05119	1.05397	1.06389	1.04511	1.03491		389.6	0.63733	0.6255	0.65029	0.65029	0.39336
																		89.8	0.79106	0.7982	0.79214	0.78154	0.78044		389.8	0.92362	0.93122	0.80454	0.80856	0.45884			89.8	1.04544	1.05641	1.05943	1.04497	1.03657		389.8	0.63782	0.6257	0.65034	0.65034	0.39332
																		90	0.78763	0.79898	0.79804	0.78178	0.78097		390	0.92437	0.93241	0.80565	0.80859	0.45833			90	1.05285	1.05781	1.06586	1.04427	1.03496		390	0.63839	0.62623	0.65113	0.65113	0.39332
																		90.2	0.78802	0.801	0.80168	0.78474	0.77916		390.2	0.92486	0.9332	0.80601	0.80917	0.45856			90.2	1.05104	1.05122	1.06248	1.04608	1.0354		390.2	0.63852	0.62642	0.65136	0.65136	0.39333
																		90.4	0.78543	0.80278	0.80141	0.78449	0.78435		390.4	0.92574	0.93402	0.80611	0.80907	0.45786			90.4	1.051	1.0555	1.06749	1.04604	1.03356		390.4	0.63863	0.62773	0.65149	0.65149	0.39359
																		90.6	0.79224	0.79758	0.80212	0.78613	0.78576		390.6	0.92609	0.93453	0.80702	0.80979	0.45732			90.6	1.05299	1.05998	1.06883	1.05092	1.03718		390.6	0.63919	0.62838	0.65182	0.65182	0.39315
																		90.8	0.79129	0.80436	0.80118	0.7835	0.78245		390.8	0.92663	0.93538	0.80762	0.81028	0.45744			90.8	1.0555	1.05534	1.07218	1.04707	1.03832		390.8	0.63923	0.62943	0.6514	0.6514	0.39293
																		91	0.79193	0.80134	0.80063	0.78636	0.78371		391	0.92695	0.93633	0.80906	0.8104	0.45747			91	1.05452	1.06117	1.06684	1.04824	1.03769		391	0.6398	0.62977	0.65106	0.65106	0.39266
																		91.2	0.78704	0.80443	0.80741	0.78919	0.78184		391.2	0.92756	0.93702	0.81002	0.81104	0.45763			91.2	1.05296	1.05764	1.06969	1.0498	1.04316		391.2	0.64039	0.63025	0.6512	0.6512	0.39292
																		91.4	0.79113	0.80501	0.80253	0.7902	0.78591		391.4	0.92916	0.93716	0.81124	0.8115	0.45768			91.4	1.05767	1.06003	1.07014	1.05197	1.03962		391.4	0.64041	0.63086	0.65132	0.65132	0.39267
																		91.6	0.79548	0.80624	0.80312	0.78599	0.78574		391.6	0.93059	0.93821	0.81324	0.81211	0.45762			91.6	1.05853	1.06169	1.07055	1.0527	1.03922		391.6	0.6404	0.63215	0.65199	0.65199	0.39256
																		91.8	0.79437	0.80866	0.80612	0.78727	0.78941		391.8	0.93144	0.9392	0.81404	0.81214	0.45729			91.8	1.05304	1.06391	1.07119	1.05308	1.0442		391.8	0.64046	0.63251	0.65211	0.65211	0.39308
																		92	0.79343	0.80749	0.8033	0.79386	0.78937		392	0.93167	0.93981	0.81525	0.81282	0.4576			92	1.05636	1.06065	1.07023	1.05566	1.04495		392	0.6403	0.63282	0.65245	0.65245	0.39286
																		92.2	0.79601	0.80883	0.80827	0.79196	0.79063		392.2	0.9323	0.93998	0.81597	0.81351	0.45751			92.2	1.05898	1.06151	1.07486	1.05823	1.04233		392.2	0.64004	0.63335	0.65265	0.65265	0.393
																		92.4	0.79882	0.80969	0.81129	0.79474	0.79035		392.4	0.93394	0.94041	0.81675	0.81433	0.4578			92.4	1.06337	1.06779	1.07643	1.05323	1.04552		392.4	0.64022	0.63325	0.65332	0.65332	0.39311
																		92.6	0.79813	0.81211	0.81134	0.79302	0.79502		392.6	0.93437	0.94164	0.81756	0.81538	0.45867			92.6	1.06056	1.06295	1.07258	1.05637	1.04542		392.6	0.64017	0.63318	0.65365	0.65365	0.39355
																		92.8	0.797	0.8093	0.81019	0.79343	0.79247		392.8	0.93478	0.94238	0.81869	0.81589	0.45803			92.8	1.06795	1.06289	1.07401	1.05539	1.04709		392.8	0.64018	0.63339	0.65354	0.65354	0.39374
																		93	0.80049	0.81276	0.81154	0.79457	0.79812		393	0.93605	0.94307	0.81931	0.81647	0.45862			93	1.05937	1.07018	1.07849	1.05872	1.04516		393	0.6401	0.63309	0.65416	0.65416	0.3942
																		93.2	0.79794	0.81594	0.81058	0.79204	0.79449		393.2	0.93748	0.94412	0.82022	0.81735	0.459			93.2	1.05938	1.06552	1.0734	1.05536	1.04626		393.2	0.64	0.63283	0.65435	0.65435	0.39374
																		93.4	0.8026	0.81333	0.8108	0.79373	0.79676		393.4	0.93856	0.94462	0.82022	0.81763	0.45994			93.4	1.06512	1.06698	1.07809	1.05971	1.05175		393.4	0.64057	0.63271	0.6537	0.6537	0.39388
																		93.6	0.80195	0.81768	0.80868	0.79883	0.79451		393.6	0.93971	0.94557	0.82109	0.81863	0.46027			93.6	1.06446	1.06506	1.08352	1.05803	1.04936		393.6	0.64147	0.63295	0.65422	0.65422	0.39393
																		93.8	0.80316	0.8175	0.81496	0.79699	0.79434		393.8	0.94091	0.94626	0.82155	0.8195	0.46091			93.8	1.06661	1.06473	1.08013	1.06041	1.04528		393.8	0.64175	0.63289	0.6546	0.6546	0.39452
																		94	0.80122	0.81529	0.81419	0.79915	0.79998		394	0.94182	0.94786	0.82233	0.82063	0.4607			94	1.06806	1.06752	1.08055	1.06559	1.05201		394	0.64232	0.63319	0.65493	0.65493	0.3948
																		94.2	0.80305	0.81641	0.81295	0.80009	0.79955		394.2	0.9422	0.94889	0.82238	0.82154	0.46092			94.2	1.06544	1.07033	1.08089	1.06092	1.04999		394.2	0.64215	0.63415	0.65482	0.65482	0.39475
																		94.4	0.80471	0.81796	0.81439	0.8028	0.80083		394.4	0.94265	0.94976	0.82241	0.82167	0.46133			94.4	1.06782	1.07205	1.08077	1.0627	1.0494		394.4	0.64225	0.63455	0.65505	0.65505	0.39449
																		94.6	0.81203	0.81789	0.81567	0.80321	0.80245		394.6	0.94315	0.9509	0.82324	0.82273	0.46183			94.6	1.06864	1.07236	1.08461	1.06456	1.0494		394.6	0.6417	0.63446	0.65593	0.65593	0.39438
																		94.8	0.80198	0.82123	0.82019	0.8024	0.80226		394.8	0.94361	0.95157	0.8233	0.82362	0.4628			94.8	1.0714	1.07139	1.08245	1.06377	1.05267		394.8	0.64161	0.63474	0.65569	0.65569	0.39437
																		95	0.80962	0.8199	0.81689	0.80168	0.80059		395	0.94406	0.9525	0.82424	0.82451	0.46285			95	1.06678	1.07405	1.08279	1.06717	1.05234		395	0.64233	0.6342	0.65627	0.65627	0.39454
																		95.2	0.80768	0.82277	0.81701	0.80443	0.80486		395.2	0.94511	0.95342	0.82485	0.82588	0.46361			95.2	1.07236	1.07323	1.08038	1.0674	1.05501		395.2	0.64269	0.63384	0.65664	0.65664	0.39473
																		95.4	0.80665	0.82578	0.82004	0.80628	0.80738		395.4	0.94649	0.9544	0.82558	0.8267	0.46344			95.4	1.07191	1.07417	1.08855	1.06531	1.05615		395.4	0.64283	0.63381	0.65653	0.65653	0.39452
																		95.6	0.80904	0.82282	0.82237	0.8044	0.80436		395.6	0.94693	0.95559	0.82603	0.82728	0.46379			95.6	1.0701	1.07536	1.08564	1.06896	1.05872		395.6	0.64282	0.63376	0.65703	0.65703	0.39433
																		95.8	0.81473	0.82535	0.82027	0.80359	0.80338		395.8	0.94709	0.95671	0.82589	0.82792	0.46332			95.8	1.07562	1.07222	1.08659	1.06961	1.05997		395.8	0.64315	0.63308	0.65679	0.65679	0.39431
																		96	0.81035	0.8227	0.82593	0.81064	0.80787		396	0.94737	0.95733	0.82593	0.8285	0.4639			96	1.0749	1.07791	1.08706	1.06993	1.05705		396	0.64291	0.63295	0.65694	0.65694	0.39457
																		96.2	0.80986	0.82693	0.82568	0.80977	0.80617		396.2	0.94773	0.95807	0.82611	0.82915	0.46428			96.2	1.07325	1.07759	1.08737	1.06992	1.05565		396.2	0.64314	0.63378	0.65693	0.65693	0.39502
																		96.4	0.8168	0.82697	0.82542	0.80757	0.80595		396.4	0.94842	0.95903	0.82655	0.82942	0.46495			96.4	1.06997	1.08247	1.08805	1.06333	1.05923		396.4	0.64355	0.6341	0.65697	0.65697	0.39527
																		96.6	0.81595	0.82661	0.82581	0.81027	0.81019		396.6	0.9482	0.95983	0.82702	0.82992	0.46488			96.6	1.07596	1.08031	1.09042	1.07262	1.05832		396.6	0.64402	0.6342	0.65691	0.65691	0.39586
																		96.8	0.81214	0.82877	0.82465	0.81116	0.8057		396.8	0.94912	0.96052	0.82745	0.83028	0.46441			96.8	1.0743	1.08139	1.09175	1.07036	1.05847		396.8	0.64424	0.6344	0.65692	0.65692	0.39585
																		97	0.8177	0.82932	0.82517	0.8118	0.81084		397	0.94999	0.9617	0.82779	0.83106	0.4651			97	1.07434	1.07993	1.09184	1.06735	1.06179		397	0.64468	0.63459	0.65727	0.65727	0.39583
																		97.2	0.81789	0.82877	0.82595	0.81394	0.81361		397.2	0.95114	0.96205	0.82845	0.83186	0.46531			97.2	1.07538	1.07892	1.08924	1.06967	1.05945		397.2	0.64543	0.63545	0.65705	0.65705	0.39541
																		97.4	0.81501	0.82953	0.82585	0.81248	0.80884		397.4	0.95212	0.96237	0.82903	0.83245	0.46518			97.4	1.07854	1.08247	1.08922	1.07416	1.06386		397.4	0.64606	0.63571	0.65756	0.65756	0.39557
																		97.6	0.81218	0.82819	0.82711	0.81462	0.81221		397.6	0.95329	0.96339	0.83029	0.83387	0.46481			97.6	1.07766	1.08385	1.09214	1.07591	1.06184		397.6	0.64685	0.63624	0.65827	0.65827	0.39566
																		97.8	0.82258	0.83155	0.83264	0.81625	0.81461		397.8	0.95395	0.96378	0.83139	0.83454	0.46478			97.8	1.07849	1.08413	1.09284	1.07779	1.06498		397.8	0.64683	0.63676	0.65864	0.65864	0.39633
																		98	0.81853	0.83754	0.83291	0.81453	0.81385		398	0.95435	0.96533	0.8333	0.83479	0.46401			98	1.07765	1.08558	1.09301	1.07546	1.06552		398	0.64687	0.63749	0.65918	0.65918	0.3964
																		98.2	0.81763	0.83216	0.83158	0.81596	0.81476		398.2	0.95512	0.96583	0.8344	0.83485	0.4641			98.2	1.08039	1.08732	1.09484	1.08126	1.066		398.2	0.64641	0.6383	0.65985	0.65985	0.39607
																		98.4	0.82225	0.836	0.83374	0.81763	0.81865		398.4	0.95603	0.96612	0.83555	0.83536	0.46447			98.4	1.07798	1.08758	1.09211	1.07993	1.06697		398.4	0.64594	0.63819	0.66037	0.66037	0.3961
																		98.6	0.82537	0.83373	0.83626	0.81869	0.81706		398.6	0.95688	0.96704	0.83649	0.8361	0.46474			98.6	1.08158	1.0846	1.09665	1.07782	1.07116		398.6	0.64618	0.63837	0.66053	0.66053	0.3966
																		98.8	0.82283	0.83431	0.8349	0.81878	0.81655		398.8	0.95775	0.96751	0.83684	0.83708	0.46485			98.8	1.0816	1.08341	1.10038	1.07869	1.0676		398.8	0.64683	0.63808	0.66053	0.66053	0.39685
																		99	0.82404	0.83626	0.83392	0.81762	0.82013		399	0.95912	0.9689	0.83815	0.83787	0.46504			99	1.08047	1.08861	1.09699	1.07831	1.06627		399	0.64726	0.63772	0.66105	0.66105	0.39729
																		99.2	0.82363	0.83616	0.83828	0.81884	0.82084		399.2	0.95996	0.96947	0.83869	0.8384	0.46555			99.2	1.0817	1.09022	1.0981	1.08047	1.07261		399.2	0.64746	0.63825	0.66045	0.66045	0.3974
																		99.4	0.82206	0.83758	0.83532	0.81971	0.82342		399.4	0.96117	0.97007	0.83966	0.83903	0.46508			99.4	1.08274	1.0877	1.0993	1.08378	1.07179		399.4	0.6473	0.63804	0.66041	0.66041	0.39763
																		99.6	0.8266	0.84028	0.83804	0.82094	0.82012		399.6	0.96171	0.97113	0.84001	0.83944	0.46599			99.6	1.08687	1.09117	1.10203	1.07974	1.06995		399.6	0.64753	0.63827	0.66014	0.66014	0.39792
																		99.8	0.82775	0.84067	0.83917	0.8193	0.82301		399.8	0.96274	0.972	0.84073	0.8398	0.46586			99.8	1.08638	1.09278	1.09906	1.08305	1.06971		399.8	0.64789	0.63791	0.66016	0.66016	0.39826
																		100	0.82672	0.84476	0.83681	0.82569	0.82343		400	0.96381	0.97264	0.84065	0.84021	0.46646			100	1.08934	1.09028	1.10053	1.0811	1.0681		400	0.64783	0.63837	0.66039	0.66039	0.39824
																		100.2	0.8292	0.84054	0.83873	0.82904	0.82458		400.2	0.96454	0.97365	0.84077	0.84041	0.46683			100.2	1.0863	1.09384	1.10606	1.08345	1.06835		400.2	0.64821	0.63918	0.66079	0.66079	0.39805
																		100.4	0.82778	0.84797	0.83762	0.83265	0.8221		400.4	0.96454	0.97458	0.84134	0.84056	0.46751			100.4	1.0897	1.09419	1.10166	1.08462	1.07138		400.4	0.64882	0.63965	0.66091	0.66091	0.39812
																		100.6	0.83276	0.84322	0.83761	0.82721	0.82122		400.6	0.96493	0.9751	0.84102	0.84092	0.46762			100.6	1.09177	1.09054	1.10241	1.08715	1.07175		400.6	0.64895	0.63982	0.66125	0.66125	0.39797
																		100.8	0.82932	0.84596	0.83968	0.82536	0.82672		400.8	0.96552	0.97619	0.84103	0.84146	0.46793			100.8	1.08943	1.09173	1.1022	1.08546	1.07474		400.8	0.64912	0.64029	0.66169	0.66169	0.39795
																		101	0.83069	0.84428	0.84057	0.8301	0.82612		401	0.96624	0.97732	0.841	0.84198	0.46885			101	1.0911	1.09395	1.10276	1.0883	1.07519		401	0.64942	0.64073	0.66161	0.66161	0.3976
																		101.2	0.8332	0.84555	0.84553	0.82565	0.82727		401.2	0.96696	0.97768	0.84134	0.84268	0.46926			101.2	1.091	1.09684	1.10694	1.08481	1.07139		401.2	0.65003	0.64149	0.66201	0.66201	0.39707
																		101.4	0.83122	0.84605	0.84286	0.82677	0.82607		401.4	0.96798	0.97821	0.84186	0.84313	0.46932			101.4	1.09208	1.09411	1.10587	1.08909	1.07581		401.4	0.6498	0.641	0.66309	0.66309	0.39713
																		101.6	0.83345	0.84959	0.8448	0.83087	0.82953		401.6	0.96798	0.97898	0.84223	0.84416	0.46932			101.6	1.08532	1.0984	1.10374	1.09078	1.07693		401.6	0.64955	0.64162	0.66362	0.66362	0.39674
																		101.8	0.836	0.84998	0.84552	0.83209	0.83259		401.8	0.96863	0.97947	0.8431	0.84449	0.46972			101.8	1.09077	1.10002	1.11023	1.09091	1.07645		401.8	0.64958	0.64176	0.66399	0.66399	0.3971
																		102	0.83747	0.85527	0.84551	0.83038	0.82977		402	0.96917	0.98028	0.84355	0.84464	0.46949			102	1.09469	1.09556	1.1036	1.0879	1.07882		402	0.65026	0.64166	0.66471	0.66471	0.39721
																		102.2	0.8332	0.85037	0.85086	0.83191	0.83196		402.2	0.9695	0.98058	0.84448	0.84525	0.47			102.2	1.08715	1.09946	1.10909	1.08885	1.081		402.2	0.65062	0.64199	0.66441	0.66441	0.39722
																		102.4	0.83848	0.85415	0.84899	0.83273	0.83177		402.4	0.97047	0.98069	0.84488	0.84595	0.47007			102.4	1.09475	1.09194	1.10744	1.0909	1.07567		402.4	0.65108	0.64206	0.66452	0.66452	0.3977
																		102.6	0.8383	0.85715	0.84774	0.83388	0.83234		402.6	0.97158	0.9814	0.8456	0.84648	0.4703			102.6	1.09636	1.09884	1.11395	1.09269	1.07886		402.6	0.65185	0.64244	0.66441	0.66441	0.39847
																		102.8	0.83748	0.85355	0.84502	0.83548	0.83669		402.8	0.9727	0.98169	0.84664	0.84732	0.47031			102.8	1.09041	1.09899	1.1083	1.09139	1.0797		402.8	0.65217	0.64235	0.66472	0.66472	0.39877
																		103	0.84449	0.85452	0.85559	0.83785	0.83824		403	0.97347	0.98276	0.8476	0.84775	0.47067			103	1.09481	1.102	1.11476	1.09406	1.07998		403	0.6526	0.64245	0.66482	0.66482	0.3993
																		103.2	0.83884	0.85547	0.85133	0.83532	0.83912		403.2	0.97447	0.98318	0.84827	0.84869	0.47064			103.2	1.0926	1.10042	1.11245	1.09127	1.08492		403.2	0.65325	0.64284	0.66438	0.66438	0.39956
																		103.4	0.84289	0.8513	0.85435	0.83369	0.8347		403.4	0.97552	0.98392	0.84953	0.84939	0.4703			103.4	1.09854	1.10276	1.11226	1.09371	1.08905		403.4	0.65316	0.64233	0.66473	0.66473	0.40001
																		103.6	0.84607	0.85553	0.85237	0.84069	0.82998		403.6	0.97659	0.98517	0.85029	0.84978	0.47033			103.6	1.09717	1.10652	1.11104	1.09328	1.08354		403.6	0.65371	0.64222	0.66469	0.66469	0.39983
																		103.8	0.84232	0.85674	0.85411	0.84464	0.83624		403.8	0.97765	0.98616	0.85098	0.85071	0.47019			103.8	1.09873	1.1053	1.11833	1.09477	1.0835		403.8	0.65403	0.64164	0.66494	0.66494	0.39985
																		104	0.84178	0.85674	0.8538	0.83926	0.83881		404	0.97819	0.98733	0.85156	0.85131	0.47022			104	1.09805	1.10715	1.10879	1.09962	1.08345		404	0.65381	0.64222	0.66543	0.66543	0.39929
																		104.2	0.84504	0.85912	0.85416	0.83729	0.8382		404.2	0.9784	0.98851	0.85269	0.8522	0.47063			104.2	1.10108	1.1058	1.11767	1.09304	1.08684		404.2	0.65389	0.64245	0.66547	0.66547	0.3992
																		104.4	0.84707	0.85916	0.85908	0.84148	0.83949		404.4	0.97858	0.98949	0.85394	0.85308	0.47107			104.4	1.09912	1.10398	1.12049	1.09948	1.08463		404.4	0.65383	0.64272	0.66575	0.66575	0.39907
																		104.6	0.84869	0.86271	0.85683	0.83648	0.84217		404.6	0.97968	0.99016	0.85434	0.85294	0.47089			104.6	1.10449	1.1035	1.11723	1.09624	1.08755		404.6	0.6534	0.64253	0.66537	0.66537	0.39871
																		104.8	0.84918	0.85968	0.85711	0.84421	0.83937		404.8	0.98042	0.99149	0.85481	0.85391	0.47075			104.8	1.1034	1.1069	1.11577	1.09714	1.08782		404.8	0.65356	0.64255	0.66514	0.66514	0.39836
																		105	0.8476	0.85868	0.85847	0.84399	0.8437		405	0.98156	0.99236	0.85506	0.85444	0.47095			105	1.10386	1.10835	1.11499	1.09875	1.08294		405	0.65342	0.64257	0.66511	0.66511	0.39792
																		105.2	0.84998	0.85904	0.86488	0.84259	0.83975		405.2	0.98251	0.99296	0.85553	0.85468	0.47113			105.2	1.10113	1.10477	1.11893	1.0978	1.08993		405.2	0.6536	0.64271	0.66594	0.66594	0.39782
																		105.4	0.84862	0.86185	0.86166	0.84677	0.84392		405.4	0.98337	0.99404	0.85567	0.85536	0.47117			105.4	1.10516	1.11064	1.12043	1.09784	1.08837		405.4	0.65324	0.64219	0.66654	0.66654	0.39783
																		105.6	0.85146	0.86123	0.8631	0.84869	0.84362		405.6	0.98443	0.99523	0.85575	0.85575	0.47175			105.6	1.10316	1.11094	1.1198	1.10149	1.09063		405.6	0.65358	0.64202	0.66671	0.66671	0.39726
																		105.8	0.85388	0.8624	0.86076	0.84492	0.84897		405.8	0.98545	0.9965	0.85661	0.85575	0.47218			105.8	1.10116	1.1112	1.12241	1.1036	1.09441		405.8	0.65408	0.64132	0.66704	0.66704	0.39775
																		106	0.84651	0.86479	0.86259	0.84713	0.84504		406	0.98557	0.99691	0.85695	0.85599	0.47286			106	1.10461	1.10667	1.12177	1.10241	1.08964		406	0.65423	0.64126	0.66748	0.66748	0.39802
																		106.2	0.85417	0.86606	0.86105	0.84935	0.84418		406.2	0.98629	0.9976	0.85779	0.85643	0.47349			106.2	1.10458	1.10798	1.1213	1.10099	1.08884		406.2	0.65414	0.64197	0.66704	0.66704	0.39859
																		106.4	0.8561	0.86549	0.86656	0.84649	0.84626		406.4	0.98731	0.99826	0.85783	0.85603	0.47364			106.4	1.10837	1.10666	1.12039	1.10491	1.0908		406.4	0.65421	0.64194	0.6678	0.6678	0.39859
																		106.6	0.85684	0.87288	0.86097	0.84918	0.84944		406.6	0.98828	0.99922	0.85855	0.85621	0.4745			106.6	1.10405	1.10996	1.1252	1.10449	1.09096		406.6	0.65459	0.64229	0.6677	0.6677	0.39915
																		106.8	0.85482	0.86306	0.86602	0.85183	0.84658		406.8	0.98962	0.99974	0.85895	0.85645	0.47485			106.8	1.10798	1.11319	1.12307	1.10597	1.09312		406.8	0.65502	0.64281	0.66817	0.66817	0.39935
																		107	0.85838	0.87264	0.86655	0.84896	0.84575		407	0.99082	1.00079	0.85972	0.85651	0.47534			107	1.1051	1.10998	1.12493	1.10428	1.0942		407	0.65536	0.64265	0.66806	0.66806	0.39912
																		107.2	0.85803	0.8684	0.86899	0.85191	0.85048		407.2	0.99166	1.00189	0.86051	0.85708	0.47549			107.2	1.10724	1.11373	1.12137	1.10941	1.09522		407.2	0.65564	0.64307	0.66832	0.66832	0.39887
																		107.4	0.85772	0.87242	0.86509	0.85037	0.84882		407.4	0.99219	1.00235	0.86164	0.85653	0.47534			107.4	1.10904	1.10925	1.12134	1.10296	1.09256		407.4	0.65578	0.64322	0.66889	0.66889	0.39901
																		107.6	0.85415	0.86859	0.86493	0.85652	0.85201		407.6	0.99296	1.00322	0.86253	0.8577	0.47511			107.6	1.11137	1.1178	1.12368	1.1061	1.09461		407.6	0.65576	0.64385	0.6689	0.6689	0.39875
																		107.8	0.85908	0.86931	0.86718	0.85495	0.85219		407.8	0.99309	1.00383	0.86388	0.85881	0.47527			107.8	1.11144	1.11751	1.12939	1.10878	1.09585		407.8	0.65578	0.64465	0.66931	0.66931	0.39886
																		108	0.861	0.87157	0.87232	0.85375	0.85806		408	0.99336	1.00417	0.86483	0.85966	0.47499			108	1.11009	1.11478	1.12673	1.10552	1.09704		408	0.65588	0.64531	0.66975	0.66975	0.39857
																		108.2	0.85783	0.87512	0.867	0.85289	0.85673		408.2	0.99375	1.00474	0.8662	0.86092	0.47478			108.2	1.11722	1.11663	1.12589	1.1077	1.09898		408.2	0.65607	0.64576	0.66944	0.66944	0.3987
																		108.4	0.86536	0.87508	0.87078	0.85536	0.8551		408.4	0.99383	1.00505	0.86747	0.86174	0.47496			108.4	1.10979	1.11969	1.12676	1.11271	1.09732		408.4	0.6562	0.64628	0.66933	0.66933	0.39852
																		108.6	0.86226	0.87458	0.8736	0.85496	0.85271		408.6	0.99415	1.00552	0.86802	0.86217	0.47499			108.6	1.11388	1.11541	1.13205	1.11071	1.09622		408.6	0.65614	0.64602	0.66909	0.66909	0.39836
																		108.8	0.86003	0.8772	0.86849	0.85791	0.85461		408.8	0.99489	1.00654	0.86929	0.86301	0.47449			108.8	1.11181	1.12048	1.12772	1.11098	1.09677		408.8	0.65679	0.64691	0.66949	0.66949	0.39842
																		109	0.86559	0.87626	0.87438	0.85619	0.85828		409	0.99523	1.0077	0.8699	0.86307	0.47441			109	1.11323	1.12021	1.12787	1.11024	1.10012		409	0.65686	0.64692	0.66966	0.66966	0.39893
																		109.2	0.86565	0.87768	0.87312	0.85889	0.85807		409.2	0.99586	1.00915	0.87034	0.86344	0.47476			109.2	1.11677	1.11892	1.13165	1.11436	1.09783		409.2	0.6574	0.6468	0.67006	0.67006	0.39919
																		109.4	0.86575	0.87384	0.87378	0.85945	0.86232		409.4	0.99672	1.01054	0.87079	0.86456	0.47462			109.4	1.11392	1.1187	1.13339	1.11175	1.10061		409.4	0.6578	0.64667	0.67047	0.67047	0.39856
																		109.6	0.86523	0.8787	0.87595	0.86151	0.85848		409.6	0.99769	1.01096	0.87161	0.86508	0.47497			109.6	1.11585	1.11901	1.13102	1.11362	1.1018		409.6	0.65811	0.64646	0.67086	0.67086	0.3991
																		109.8	0.86456	0.88244	0.87819	0.86024	0.85866		409.8	0.99832	1.01189	0.87252	0.86534	0.47517			109.8	1.11751	1.12008	1.13415	1.11588	1.1032		409.8	0.6574	0.6464	0.67124	0.67124	0.39961
																		110	0.86701	0.87492	0.87788	0.86143	0.85887		410	0.99876	1.01168	0.87277	0.8661	0.47549			110	1.11878	1.1238	1.13725	1.11398	1.09953		410	0.65738	0.64701	0.67108	0.67108	0.39978
																		110.2	0.86466	0.88207	0.87971	0.86739	0.86137		410.2	0.99968	1.01223	0.87338	0.8662	0.47548			110.2	1.11433	1.12462	1.13512	1.11452	1.10388		410.2	0.65719	0.64708	0.67042	0.67042	0.39996
																		110.4	0.86486	0.87879	0.87761	0.86452	0.86212		410.4	1.00058	1.01271	0.87356	0.86575	0.47539			110.4	1.11785	1.12582	1.13388	1.11146	1.10349		410.4	0.65733	0.64702	0.67071	0.67071	0.39971
																		110.6	0.8657	0.88384	0.88065	0.86604	0.86233		410.6	1.00241	1.01328	0.87388	0.86642	0.47578			110.6	1.11663	1.12105	1.13607	1.1176	1.10297		410.6	0.65785	0.64732	0.67079	0.67079	0.40032
																		110.8	0.86892	0.88418	0.88142	0.86716	0.86305		410.8	1.00412	1.01411	0.874	0.86649	0.47551			110.8	1.12032	1.12404	1.13817	1.1158	1.10394		410.8	0.65788	0.64758	0.67119	0.67119	0.40062
																		111	0.87105	0.88815	0.87896	0.86752	0.86215		411	1.00529	1.0153	0.87437	0.86649	0.47599			111	1.1235	1.12884	1.13085	1.11969	1.1068		411	0.65756	0.64695	0.67131	0.67131	0.40062
																		111.2	0.87043	0.8861	0.8766	0.86802	0.86186		411.2	1.00611	1.01621	0.87432	0.86714	0.47554			111.2	1.11883	1.12777	1.13557	1.11819	1.10508		411.2	0.65771	0.64771	0.6723	0.6723	0.40099
																		111.4	0.87309	0.88602	0.88278	0.86456	0.87037		411.4	1.0071	1.01697	0.87464	0.86674	0.47511			111.4	1.12281	1.12693	1.13544	1.11954	1.10497		411.4	0.65793	0.64774	0.67231	0.67231	0.40116
																		111.6	0.87025	0.88856	0.88132	0.86735	0.86116		411.6	1.00799	1.01807	0.87516	0.86803	0.47459			111.6	1.12473	1.12618	1.14149	1.12208	1.10919		411.6	0.65824	0.64801	0.67208	0.67208	0.40127
																		111.8	0.87537	0.88715	0.88261	0.873	0.86757		411.8	1.00879	1.01894	0.87571	0.86894	0.47447			111.8	1.12165	1.12999	1.13573	1.11978	1.10673		411.8	0.6586	0.64777	0.67186	0.67186	0.40109
																		112	0.87274	0.88152	0.88562	0.86961	0.86682		412	1.00931	1.01955	0.87574	0.86987	0.47428			112	1.12536	1.12828	1.14123	1.12051	1.1071		412	0.65902	0.64819	0.67245	0.67245	0.40128
																		112.2	0.87021	0.88686	0.88296	0.87137	0.86692		412.2	1.00989	1.02022	0.8765	0.87087	0.47426			112.2	1.1207	1.13135	1.13761	1.12261	1.10921		412.2	0.65898	0.64867	0.67204	0.67204	0.40073
																		112.4	0.87668	0.88828	0.88323	0.86996	0.86979		412.4	1.00984	1.02078	0.87717	0.87179	0.47473			112.4	1.12491	1.13276	1.14077	1.12191	1.10689		412.4	0.65887	0.64883	0.67195	0.67195	0.4001
																		112.6	0.8769	0.88853	0.88752	0.87096	0.87141		412.6	1.01065	1.02184	0.87799	0.87253	0.47509			112.6	1.12295	1.13123	1.13998	1.12221	1.11016		412.6	0.65891	0.64833	0.67263	0.67263	0.39977
																		112.8	0.87913	0.88703	0.88317	0.87087	0.87111		412.8	1.01112	1.0227	0.87917	0.8728	0.47496			112.8	1.12741	1.13423	1.14394	1.12116	1.11285		412.8	0.65961	0.6487	0.67278	0.67278	0.39936
																		113	0.87919	0.88748	0.88912	0.87392	0.86672		413	1.01156	1.02382	0.87937	0.87341	0.4754			113	1.12829	1.12843	1.14222	1.12681	1.11187		413	0.65995	0.64799	0.67302	0.67302	0.39929
																		113.2	0.8804	0.89136	0.88508	0.86983	0.87387		413.2	1.01168	1.0248	0.88076	0.87406	0.47564			113.2	1.12881	1.1317	1.14329	1.12387	1.11062		413.2	0.66009	0.64799	0.67353	0.67353	0.39866
																		113.4	0.8779	0.89741	0.89154	0.86815	0.87463		413.4	1.01235	1.02571	0.8819	0.87521	0.47589			113.4	1.12968	1.13245	1.14519	1.12586	1.11373		413.4	0.66002	0.64806	0.6737	0.6737	0.39812
																		113.6	0.88232	0.89299	0.89112	0.877	0.87247		413.6	1.01241	1.02622	0.88271	0.87607	0.47647			113.6	1.12575	1.12958	1.14431	1.12312	1.11414		413.6	0.65976	0.64814	0.67411	0.67411	0.39796
																		113.8	0.87903	0.89528	0.8923	0.87579	0.87239		413.8	1.01279	1.02668	0.88326	0.87648	0.47716			113.8	1.12967	1.13202	1.14833	1.12405	1.11777		413.8	0.65952	0.64823	0.67438	0.67438	0.39731
																		114	0.8836	0.89553	0.88915	0.87533	0.87383		414	1.01251	1.02685	0.88379	0.87741	0.47702			114	1.13344	1.14034	1.14889	1.12791	1.1196		414	0.65971	0.64823	0.67436	0.67436	0.39735
																		114.2	0.8773	0.89743	0.89245	0.87895	0.87639		414.2	1.01253	1.02722	0.8843	0.87775	0.47736			114.2	1.13737	1.13694	1.14831	1.12722	1.11242		414.2	0.65962	0.64774	0.67446	0.67446	0.39743
																		114.4	0.88286	0.89526	0.89309	0.87926	0.87595		414.4	1.01278	1.02771	0.88407	0.8784	0.47736			114.4	1.13022	1.13701	1.14916	1.13148	1.11473		414.4	0.65991	0.64804	0.67493	0.67493	0.39826
																		114.6	0.88484	0.90254	0.89874	0.88029	0.87157		414.6	1.01387	1.02813	0.88403	0.87921	0.47803			114.6	1.13087	1.13149	1.14773	1.12494	1.11721		414.6	0.66049	0.6476	0.67511	0.67511	0.39902
																		114.8	0.88458	0.8951	0.89817	0.87668	0.87598		414.8	1.01474	1.02885	0.88413	0.87933	0.47869			114.8	1.1312	1.13611	1.14665	1.12557	1.12044		414.8	0.66017	0.64757	0.67467	0.67467	0.39987
																		115	0.88237	0.90292	0.89476	0.88282	0.87823		415	1.01528	1.02958	0.88434	0.87941	0.47936			115	1.13169	1.13588	1.14812	1.12972	1.11626		415	0.66027	0.64808	0.67498	0.67498	0.39974
																		115.2	0.88766	0.90084	0.89646	0.88199	0.8779		415.2	1.01629	1.03047	0.88504	0.88047	0.47918			115.2	1.1361	1.13636	1.15075	1.12808	1.1186		415.2	0.66134	0.64839	0.67519	0.67519	0.39983
																		115.4	0.88739	0.89906	0.89421	0.8817	0.88295		415.4	1.01746	1.03155	0.88537	0.88041	0.47916			115.4	1.13362	1.13963	1.15102	1.13112	1.12002		415.4	0.66183	0.64866	0.6745	0.6745	0.40047
																		115.6	0.88693	0.90335	0.90088	0.88343	0.88142		415.6	1.01775	1.03261	0.88539	0.88171	0.47913			115.6	1.13422	1.1412	1.1519	1.12975	1.11942		415.6	0.6631	0.64888	0.67414	0.67414	0.40062
																		115.8	0.88906	0.90058	0.90071	0.87949	0.87586		415.8	1.01867	1.0339	0.88541	0.8824	0.47894			115.8	1.13184	1.13938	1.15069	1.13254	1.11751		415.8	0.66299	0.64937	0.67415	0.67415	0.40077
																		116	0.89235	0.90374	0.89532	0.8827	0.88201		416	1.01925	1.03428	0.88573	0.8835	0.47846			116	1.13705	1.13946	1.14983	1.13262	1.11816		416	0.66313	0.6505	0.6749	0.6749	0.40136
																		116.2	0.88987	0.89744	0.90185	0.88296	0.88151		416.2	1.02046	1.03476	0.88596	0.88394	0.47837			116.2	1.13461	1.14452	1.15203	1.12946	1.12004		416.2	0.66282	0.65076	0.67428	0.67428	0.4012
																		116.4	0.88822	0.90409	0.89743	0.88492	0.8814		416.4	1.02166	1.03539	0.88667	0.88431	0.4789			116.4	1.13206	1.14139	1.15235	1.13639	1.12144		416.4	0.66285	0.65093	0.67444	0.67444	0.40169
																		116.6	0.89438	0.90586	0.90385	0.88368	0.88628		416.6	1.02253	1.03631	0.8874	0.88486	0.47909			116.6	1.13802	1.14291	1.15182	1.13517	1.12601		416.6	0.66288	0.65045	0.6748	0.6748	0.40205
																		116.8	0.89376	0.90449	0.90824	0.88491	0.87965		416.8	1.0233	1.03701	0.88795	0.88511	0.47889			116.8	1.13345	1.14192	1.15122	1.13437	1.12103		416.8	0.66316	0.65125	0.67479	0.67479	0.40218
																		117	0.88977	0.90638	0.90532	0.88522	0.88622		417	1.02385	1.03844	0.88868	0.88459	0.47911			117	1.13533	1.14168	1.15689	1.13628	1.12037		417	0.66302	0.65162	0.67518	0.67518	0.40231
																		117.2	0.88849	0.90419	0.90412	0.88889	0.88427		417.2	1.02438	1.03965	0.88988	0.88471	0.4794			117.2	1.13396	1.14119	1.15748	1.13264	1.12439		417.2	0.66231	0.65192	0.67496	0.67496	0.40205
																		117.4	0.89514	0.9057	0.90561	0.89075	0.8852		417.4	1.02576	1.04054	0.89022	0.88536	0.47967			117.4	1.14046	1.1434	1.15714	1.13716	1.1215		417.4	0.66279	0.65208	0.6755	0.6755	0.40135
																		117.6	0.89392	0.90416	0.90606	0.8859	0.88503		417.6	1.02638	1.04136	0.89095	0.88572	0.47994			117.6	1.14239	1.14958	1.15979	1.13202	1.12281		417.6	0.66217	0.65283	0.67625	0.67625	0.40077
																		117.8	0.89616	0.91183	0.9008	0.89262	0.88788		417.8	1.0272	1.04185	0.89136	0.88548	0.48032			117.8	1.14072	1.14617	1.15581	1.13703	1.12579		417.8	0.66252	0.65303	0.67668	0.67668	0.40065
																		118	0.8954	0.90953	0.90796	0.88737	0.88703		418	1.02773	1.04191	0.89258	0.88597	0.48053			118	1.1455	1.14535	1.15687	1.13804	1.12301		418	0.66293	0.65289	0.67667	0.67667	0.40075
																		118.2	0.89478	0.91169	0.89872	0.89198	0.88822		418.2	1.02842	1.0426	0.89362	0.88616	0.48124			118.2	1.1377	1.14805	1.15874	1.13892	1.12748		418.2	0.66321	0.65266	0.67686	0.67686	0.40079
																		118.4	0.90045	0.90878	0.90663	0.89207	0.88981		418.4	1.029	1.04323	0.8944	0.88663	0.48182			118.4	1.14287	1.14645	1.15839	1.13519	1.1298		418.4	0.66343	0.65306	0.6764	0.6764	0.40067
																		118.6	0.89752	0.91324	0.90341	0.89428	0.8888		418.6	1.03032	1.04398	0.89575	0.88693	0.48259			118.6	1.14382	1.15123	1.15795	1.13941	1.12944		418.6	0.66416	0.65349	0.67635	0.67635	0.40059
																		118.8	0.89264	0.90836	0.90599	0.89545	0.88793		418.8	1.03072	1.04445	0.89677	0.88734	0.48349			118.8	1.14337	1.15063	1.1596	1.13917	1.12951		418.8	0.66448	0.65406	0.67667	0.67667	0.40032
																		119	0.9009	0.91484	0.90933	0.8907	0.89124		419	1.0312	1.04561	0.89729	0.88753	0.48366			119	1.14687	1.14896	1.15635	1.13687	1.12718		419	0.66567	0.65458	0.67675	0.67675	0.3994
																		119.2	0.89511	0.91433	0.90677	0.89307	0.89213		419.2	1.03154	1.04727	0.89803	0.88884	0.48406			119.2	1.14298	1.15223	1.1558	1.1403	1.12901		419.2	0.66675	0.65451	0.67717	0.67717	0.39922
																		119.4	0.90054	0.91314	0.90897	0.89853	0.89443		419.4	1.03173	1.04779	0.89834	0.88924	0.48385			119.4	1.14048	1.14434	1.15848	1.14098	1.13136		419.4	0.66753	0.65457	0.67716	0.67716	0.39927
																		119.6	0.90229	0.91554	0.91539	0.90051	0.88785		419.6	1.03136	1.04922	0.89874	0.89026	0.4842			119.6	1.14557	1.14986	1.15551	1.14079	1.13206		419.6	0.66727	0.65472	0.67718	0.67718	0.39916
																		119.8	0.90014	0.92105	0.91542	0.89503	0.89168		419.8	1.03274	1.05015	0.89947	0.89079	0.48397			119.8	1.14404	1.14929	1.16513	1.14202	1.12979		419.8	0.66701	0.65438	0.67737	0.67737	0.39944
																		120	0.90023	0.9171	0.91326	0.89592	0.89302		420	1.03325	1.05036	0.90033	0.89197	0.48399			120	1.14777	1.14912	1.16301	1.1421	1.13162		420	0.66678	0.65468	0.6776	0.6776	0.4
																		120.2	0.90342	0.91735	0.91639	0.90117	0.89638		420.2	1.03447	1.05111	0.90071	0.89254	0.48433			120.2	1.14641	1.14906	1.16135	1.14615	1.13092		420.2	0.66635	0.65449	0.677	0.677	0.39998
																		120.4	0.90372	0.91736	0.91484	0.89993	0.89902		420.4	1.03542	1.05155	0.9014	0.89265	0.48433			120.4	1.14715	1.15242	1.16496	1.14094	1.13049		420.4	0.66611	0.65436	0.67705	0.67705	0.40081
																		120.6	0.90222	0.9191	0.91618	0.8986	0.89452		420.6	1.03582	1.05241	0.90189	0.89353	0.48371			120.6	1.14665	1.15265	1.16556	1.14121	1.1337		420.6	0.66567	0.65401	0.67705	0.67705	0.40102
																		120.8	0.90618	0.9173	0.91404	0.90021	0.89854		420.8	1.03689	1.05267	0.90213	0.89376	0.48356			120.8	1.14965	1.1542	1.16153	1.14484	1.13214		420.8	0.66622	0.6546	0.67729	0.67729	0.40174
																		121	0.9043	0.92156	0.91541	0.90258	0.89562		421	1.03765	1.05325	0.90286	0.89372	0.484			121	1.14964	1.15633	1.16584	1.14651	1.13386		421	0.66621	0.65441	0.67776	0.67776	0.40214
																		121.2	0.90999	0.91951	0.9144	0.89649	0.8998		421.2	1.03888	1.05424	0.90326	0.89403	0.48385			121.2	1.15005	1.152	1.1635	1.14268	1.13281		421.2	0.66569	0.65423	0.67806	0.67806	0.40252
																		121.4	0.90855	0.92311	0.91432	0.90021	0.90246		421.4	1.04012	1.0545	0.90319	0.89435	0.48335			121.4	1.15211	1.15385	1.16688	1.1502	1.13262		421.4	0.66588	0.65455	0.67894	0.67894	0.4025
																		121.6	0.91021	0.91938	0.92294	0.90232	0.90118		421.6	1.04138	1.05531	0.90367	0.89486	0.48345			121.6	1.15114	1.15343	1.16956	1.14582	1.14022		421.6	0.66587	0.655	0.67896	0.67896	0.40299
																		121.8	0.91079	0.92025	0.92135	0.90561	0.9004		421.8	1.04231	1.05549	0.90344	0.89492	0.48386			121.8	1.15134	1.15718	1.16607	1.1504	1.13666		421.8	0.66664	0.65496	0.67859	0.67859	0.40285
																		122	0.90971	0.92021	0.91943	0.90139	0.89943		422	1.04316	1.05622	0.90453	0.89562	0.48377			122	1.15217	1.15945	1.16868	1.14668	1.13993		422	0.6672	0.65472	0.67885	0.67885	0.40325
																		122.2	0.91124	0.92707	0.91847	0.90363	0.89848		422.2	1.04344	1.05764	0.9047	0.896	0.48374			122.2	1.15289	1.15611	1.16856	1.14818	1.13334		422.2	0.6675	0.65489	0.6796	0.6796	0.40338
																		122.4	0.91553	0.92442	0.92109	0.90629	0.90194		422.4	1.04425	1.05818	0.90493	0.89642	0.48369			122.4	1.15426	1.15848	1.1672	1.1502	1.13573		422.4	0.66766	0.65527	0.67986	0.67986	0.40288
																		122.6	0.90952	0.92262	0.92043	0.90457	0.90012		422.6	1.04537	1.05904	0.90456	0.89684	0.48346			122.6	1.15302	1.15792	1.17035	1.14863	1.13647		422.6	0.66799	0.65579	0.68026	0.68026	0.40264
																		122.8	0.9125	0.92557	0.92302	0.9055	0.90575		422.8	1.04556	1.05967	0.90479	0.89764	0.4835			122.8	1.15258	1.15808	1.17016	1.15161	1.14199		422.8	0.66845	0.65561	0.68035	0.68035	0.40204
																		123	0.91433	0.92496	0.92271	0.90678	0.90694		423	1.04578	1.06146	0.90529	0.8985	0.48361			123	1.15462	1.15979	1.17006	1.15586	1.14032		423	0.66885	0.65592	0.67979	0.67979	0.40154
																		123.2	0.91387	0.92767	0.92398	0.91171	0.90183		423.2	1.04591	1.06242	0.9058	0.89928	0.48343			123.2	1.15198	1.15663	1.1691	1.15295	1.13617		423.2	0.66889	0.65631	0.6802	0.6802	0.4018
																		123.4	0.9142	0.92575	0.92391	0.90852	0.9031		423.4	1.0467	1.06311	0.90643	0.90013	0.48321			123.4	1.15538	1.16557	1.16998	1.15228	1.13914		423.4	0.66846	0.65647	0.67984	0.67984	0.40169
																		123.6	0.91486	0.92774	0.92056	0.91078	0.90509		423.6	1.04709	1.06471	0.907	0.90057	0.48357			123.6	1.15707	1.16043	1.17122	1.15433	1.14013		423.6	0.66832	0.65686	0.67976	0.67976	0.40167
																		123.8	0.9152	0.92521	0.92342	0.91331	0.90842		423.8	1.04827	1.06571	0.90769	0.90118	0.48383			123.8	1.15612	1.16327	1.16948	1.15587	1.13843		423.8	0.66916	0.65665	0.68	0.68	0.4016
																		124	0.91432	0.92934	0.92341	0.91328	0.90333		424	1.04867	1.0662	0.90897	0.90194	0.48399			124	1.15747	1.16063	1.16682	1.15252	1.13863		424	0.66914	0.65753	0.67998	0.67998	0.40178
																		124.2	0.91568	0.93197	0.92879	0.90806	0.91021		424.2	1.04937	1.06677	0.90966	0.90251	0.48432			124.2	1.1559	1.16512	1.17629	1.15494	1.14205		424.2	0.66913	0.65734	0.67916	0.67916	0.40155
																		124.4	0.91867	0.93214	0.9301	0.91149	0.91074		424.4	1.05009	1.06708	0.91054	0.90247	0.48467			124.4	1.15271	1.16603	1.17212	1.15327	1.14213		424.4	0.66952	0.65762	0.67947	0.67947	0.40132
																		124.6	0.92217	0.92792	0.92566	0.9112	0.91001		424.6	1.05006	1.06721	0.91142	0.90327	0.48526			124.6	1.15204	1.16402	1.1731	1.15517	1.14105		424.6	0.66968	0.65751	0.67975	0.67975	0.40149
																		124.8	0.91663	0.92791	0.92796	0.91431	0.91097		424.8	1.05032	1.06753	0.91201	0.90373	0.48656			124.8	1.15778	1.16316	1.17376	1.1533	1.14468		424.8	0.67004	0.65777	0.68025	0.68025	0.40193
																		125	0.91711	0.93411	0.92865	0.91425	0.91203		425	1.05107	1.06828	0.91306	0.90385	0.48691			125	1.1591	1.17039	1.17399	1.16041	1.14708		425	0.66959	0.65833	0.68072	0.68072	0.40245
																		125.2	0.91992	0.9335	0.92864	0.91261	0.91114		425.2	1.05121	1.06915	0.91294	0.90364	0.48686			125.2	1.16344	1.16213	1.17651	1.15496	1.14431		425.2	0.66886	0.65845	0.68053	0.68053	0.40293
																		125.4	0.92166	0.93458	0.93303	0.91514	0.90861		425.4	1.05193	1.06917	0.91302	0.90438	0.48743			125.4	1.16501	1.16582	1.17128	1.15339	1.14454		425.4	0.669	0.65913	0.68091	0.68091	0.40355
																		125.6	0.92137	0.93702	0.93314	0.91562	0.91394		425.6	1.05313	1.07011	0.91341	0.90432	0.48812			125.6	1.16546	1.16482	1.17694	1.16119	1.1428		425.6	0.66944	0.65895	0.68092	0.68092	0.40376
																		125.8	0.92513	0.93184	0.93419	0.91447	0.91516		425.8	1.05402	1.07079	0.91336	0.90486	0.48879			125.8	1.16171	1.16873	1.17503	1.1571	1.14752		425.8	0.66951	0.65898	0.68135	0.68135	0.40398
																		126	0.91768	0.94024	0.93429	0.91705	0.91514		426	1.05472	1.07186	0.91444	0.90514	0.48858			126	1.16274	1.16909	1.17657	1.1588	1.14745		426	0.66997	0.65869	0.68235	0.68235	0.4046
																		126.2	0.92591	0.93237	0.93326	0.92038	0.91496		426.2	1.05499	1.07239	0.91426	0.90522	0.48896			126.2	1.16203	1.16575	1.17986	1.16047	1.14656		426.2	0.66989	0.65874	0.6829	0.6829	0.40491
																		126.4	0.92453	0.93549	0.93647	0.91668	0.91498		426.4	1.05608	1.07306	0.91472	0.90564	0.48899			126.4	1.16588	1.17026	1.17662	1.1627	1.14727		426.4	0.66938	0.65816	0.68232	0.68232	0.40527
																		126.6	0.92442	0.94021	0.93605	0.91884	0.91399		426.6	1.05642	1.07428	0.91505	0.90633	0.48868			126.6	1.16412	1.17257	1.1773	1.16154	1.14526		426.6	0.66931	0.65813	0.68246	0.68246	0.40533
																		126.8	0.92391	0.93982	0.93756	0.9214	0.91678		426.8	1.0577	1.0756	0.91607	0.90732	0.48844			126.8	1.16283	1.16515	1.17937	1.16139	1.14794		426.8	0.66919	0.65808	0.68212	0.68212	0.40567
																		127	0.92692	0.93829	0.93501	0.92096	0.91845		427	1.05874	1.07694	0.91689	0.90774	0.48862			127	1.16388	1.17032	1.17617	1.16031	1.14729		427	0.66955	0.6581	0.68188	0.68188	0.40611
																		127.2	0.9286	0.93424	0.93549	0.91769	0.91537		427.2	1.05969	1.07769	0.91722	0.90788	0.48787			127.2	1.16636	1.17358	1.18594	1.16103	1.15029		427.2	0.6695	0.65805	0.68166	0.68166	0.40637
																		127.4	0.92713	0.93474	0.93814	0.92379	0.92295		427.4	1.06046	1.07914	0.9181	0.90863	0.48762			127.4	1.16266	1.16852	1.18356	1.16309	1.1515		427.4	0.66996	0.65797	0.68191	0.68191	0.4064
																		127.6	0.92878	0.94356	0.93603	0.9221	0.91717		427.6	1.0615	1.0799	0.91893	0.90884	0.48753			127.6	1.16949	1.17195	1.18229	1.16402	1.15189		427.6	0.67059	0.65774	0.68247	0.68247	0.40634
																		127.8	0.92964	0.94094	0.93842	0.92276	0.92029		427.8	1.06254	1.0804	0.91989	0.90921	0.48752			127.8	1.16246	1.17383	1.18589	1.15791	1.14839		427.8	0.6711	0.65731	0.68244	0.68244	0.40628
																		128	0.92966	0.93826	0.93967	0.92683	0.91992		428	1.06355	1.08068	0.92048	0.90994	0.48734			128	1.16644	1.17129	1.18562	1.164	1.15184		428	0.67137	0.65719	0.6821	0.6821	0.40585
																		128.2	0.92534	0.94084	0.94112	0.92291	0.92172		428.2	1.06394	1.08106	0.92066	0.91076	0.48731			128.2	1.16455	1.17375	1.18552	1.16719	1.15585		428.2	0.67158	0.65691	0.68166	0.68166	0.40551
																		128.4	0.9287	0.9447	0.93888	0.92469	0.92426		428.4	1.06428	1.08107	0.9212	0.91177	0.4877			128.4	1.16584	1.17426	1.18532	1.16578	1.15369		428.4	0.67223	0.65709	0.68189	0.68189	0.40513
																		128.6	0.93335	0.94844	0.94	0.92407	0.92422		428.6	1.06468	1.08099	0.92227	0.91259	0.48754			128.6	1.16812	1.17266	1.18579	1.16893	1.15182		428.6	0.67211	0.65736	0.68202	0.68202	0.40562
																		128.8	0.93422	0.94814	0.94096	0.92489	0.92316		428.8	1.0654	1.08168	0.92274	0.91294	0.48781			128.8	1.17337	1.16961	1.18684	1.1644	1.15348		428.8	0.67273	0.65784	0.68221	0.68221	0.40554
																		129	0.93401	0.94883	0.93932	0.92531	0.92478		429	1.06659	1.08209	0.9235	0.91345	0.48756			129	1.16955	1.17364	1.18957	1.16735	1.1517		429	0.67253	0.65832	0.68218	0.68218	0.40548
																		129.2	0.93391	0.94526	0.94349	0.92918	0.92629		429.2	1.06665	1.08268	0.92358	0.91375	0.48796			129.2	1.17187	1.175	1.18333	1.16808	1.15486		429.2	0.67232	0.6587	0.68252	0.68252	0.40546
																		129.4	0.92995	0.94953	0.94306	0.93014	0.92565		429.4	1.06721	1.08271	0.92376	0.91512	0.48825			129.4	1.1722	1.17755	1.18637	1.16818	1.15451		429.4	0.67268	0.65955	0.68371	0.68371	0.40537
																		129.6	0.93098	0.94881	0.94101	0.92765	0.92174		429.6	1.06782	1.08378	0.92435	0.9156	0.48824			129.6	1.1732	1.17993	1.19034	1.1664	1.1532		429.6	0.67347	0.65937	0.68378	0.68378	0.40521
																		129.8	0.93563	0.9471	0.94479	0.93231	0.92339		429.8	1.06852	1.08479	0.92476	0.91669	0.48813			129.8	1.17005	1.17456	1.18873	1.17074	1.15351		429.8	0.67342	0.66024	0.68435	0.68435	0.40542
																		130	0.93384	0.94885	0.9465	0.9278	0.92765		430	1.06868	1.08584	0.92558	0.91712	0.48858			130	1.17063	1.18251	1.18726	1.16693	1.15297		430	0.67358	0.66082	0.68458	0.68458	0.40518
																		130.2	0.93211	0.95064	0.94682	0.9297	0.9211		430.2	1.06936	1.08664	0.92633	0.91768	0.48903			130.2	1.17766	1.17963	1.1914	1.16951	1.15993		430.2	0.67343	0.66106	0.68441	0.68441	0.40528
																		130.4	0.93267	0.95129	0.94735	0.93145	0.92975		430.4	1.06987	1.0877	0.9271	0.91866	0.48849			130.4	1.17277	1.18114	1.19216	1.1698	1.15873		430.4	0.67348	0.66142	0.68428	0.68428	0.40533
																		130.6	0.93989	0.94758	0.94818	0.93418	0.92879		430.6	1.07062	1.08848	0.92758	0.91899	0.48867			130.6	1.1778	1.17708	1.18755	1.16922	1.16003		430.6	0.67361	0.66202	0.68464	0.68464	0.40485
																		130.8	0.93741	0.95066	0.94701	0.9302	0.9285		430.8	1.0721	1.08956	0.9278	0.91922	0.48861			130.8	1.1723	1.1808	1.1869	1.16628	1.15811		430.8	0.67335	0.66256	0.68467	0.68467	0.40479
																		131	0.93956	0.94779	0.95101	0.93185	0.92846		431	1.07261	1.09033	0.92845	0.91908	0.48885			131	1.1696	1.17716	1.19166	1.16685	1.15868		431	0.67382	0.66266	0.685	0.685	0.40512
																		131.2	0.93896	0.9515	0.95111	0.93383	0.93123		431.2	1.07272	1.09098	0.92838	0.91917	0.4886			131.2	1.17716	1.17947	1.18978	1.1745	1.15423		431.2	0.67334	0.66284	0.68535	0.68535	0.40507
																		131.4	0.94116	0.95549	0.94888	0.93064	0.92996		431.4	1.07324	1.09222	0.9289	0.91977	0.48874			131.4	1.17542	1.18209	1.18991	1.17124	1.15852		431.4	0.67419	0.66274	0.68605	0.68605	0.40479
																		131.6	0.94108	0.9542	0.94837	0.9327	0.93222		431.6	1.07406	1.09276	0.92898	0.91983	0.4888			131.6	1.17696	1.17885	1.195	1.17478	1.15696		431.6	0.67393	0.6625	0.68659	0.68659	0.40442
																		131.8	0.94379	0.95849	0.94855	0.93786	0.93087		431.8	1.07466	1.09352	0.92923	0.92049	0.4892			131.8	1.17599	1.18084	1.18883	1.17367	1.16233		431.8	0.67473	0.66211	0.68625	0.68625	0.40473
																		132	0.9403	0.958	0.95288	0.93232	0.93492		432	1.07551	1.09421	0.92925	0.92125	0.48964			132	1.17757	1.18343	1.1927	1.17105	1.16103		432	0.67527	0.66235	0.68686	0.68686	0.40464
																		132.2	0.94007	0.95635	0.95537	0.93499	0.93015		432.2	1.0758	1.09459	0.92985	0.92259	0.4894			132.2	1.17693	1.18451	1.18894	1.17534	1.16147		432.2	0.6755	0.66267	0.68716	0.68716	0.40497
																		132.4	0.94237	0.956	0.95015	0.93777	0.93347		432.4	1.07688	1.09476	0.93083	0.9236	0.48948			132.4	1.17265	1.18829	1.19565	1.17446	1.16242		432.4	0.67573	0.66234	0.68708	0.68708	0.40537
																		132.6	0.94212	0.956	0.95121	0.93503	0.93392		432.6	1.07799	1.09566	0.93212	0.92401	0.49023			132.6	1.1795	1.17757	1.19773	1.17206	1.16111		432.6	0.67578	0.66228	0.68705	0.68705	0.40587
																		132.8	0.94748	0.95872	0.94962	0.93785	0.93488		432.8	1.07847	1.09608	0.93263	0.92448	0.49049			132.8	1.17702	1.1844	1.19766	1.1767	1.16086		432.8	0.6763	0.66204	0.68731	0.68731	0.40587
																		133	0.94379	0.95692	0.95483	0.93687	0.93507		433	1.07967	1.09754	0.93307	0.92564	0.49114			133	1.18125	1.18297	1.1948	1.18092	1.16285		433	0.67605	0.66179	0.68686	0.68686	0.40587
																		133.2	0.94654	0.95938	0.95358	0.94211	0.93705		433.2	1.08003	1.09829	0.9343	0.92618	0.49126			133.2	1.17924	1.1818	1.19611	1.17497	1.15895		433.2	0.67599	0.66218	0.68745	0.68745	0.40682
																		133.4	0.94406	0.95971	0.95366	0.93783	0.93806		433.4	1.08123	1.09874	0.93457	0.9275	0.49065			133.4	1.17708	1.18989	1.19896	1.17905	1.16394		433.4	0.67641	0.66213	0.68757	0.68757	0.40668
																		133.6	0.94576	0.96319	0.95874	0.9419	0.93394		433.6	1.0824	1.10018	0.93502	0.9277	0.4903			133.6	1.18078	1.18699	1.19716	1.17533	1.15979		433.6	0.67631	0.66216	0.68726	0.68726	0.40677
																		133.8	0.94693	0.96381	0.9585	0.94254	0.94143		433.8	1.08348	1.1011	0.93568	0.92804	0.49043			133.8	1.1802	1.18273	1.19705	1.17875	1.16592		433.8	0.67565	0.66223	0.6874	0.6874	0.40665
																		134	0.94808	0.95922	0.95389	0.94143	0.93664		434	1.08424	1.10159	0.9363	0.92848	0.49094			134	1.18246	1.1864	1.20053	1.17954	1.16184		434	0.67631	0.66211	0.68703	0.68703	0.40685
																		134.2	0.94684	0.96067	0.95879	0.93817	0.93789		434.2	1.0852	1.10224	0.93715	0.92903	0.49113			134.2	1.17917	1.1868	1.20062	1.17732	1.16621		434.2	0.676	0.66171	0.68629	0.68629	0.40702
																		134.4	0.94761	0.96281	0.9573	0.94313	0.93984		434.4	1.08554	1.10273	0.93708	0.92929	0.49108			134.4	1.18029	1.18947	1.20115	1.17912	1.16671		434.4	0.6759	0.66199	0.68595	0.68595	0.40658
																		134.6	0.94886	0.96194	0.96317	0.94216	0.93913		434.6	1.08632	1.10324	0.9373	0.92926	0.49159			134.6	1.18165	1.18787	1.19902	1.1824	1.16698		434.6	0.6751	0.66223	0.6859	0.6859	0.406
																		134.8	0.95338	0.96274	0.96157	0.94134	0.93913		434.8	1.08669	1.10353	0.93695	0.92884	0.49182			134.8	1.18372	1.1899	1.20026	1.18023	1.16517		434.8	0.67504	0.66257	0.68537	0.68537	0.40562
																		135	0.94944	0.96688	0.96397	0.9476	0.93912		435	1.08669	1.1043	0.93766	0.92877	0.49245			135	1.18584	1.18863	1.20057	1.18161	1.16803		435	0.67464	0.6629	0.68545	0.68545	0.40501
																		135.2	0.94734	0.96721	0.9645	0.94622	0.94421		435.2	1.08691	1.10425	0.93798	0.92861	0.49282			135.2	1.18256	1.18951	1.19813	1.18117	1.16755		435.2	0.67491	0.66328	0.68528	0.68528	0.40423
																		135.4	0.95	0.96578	0.95997	0.9484	0.94534		435.4	1.08782	1.10474	0.939	0.92933	0.49303			135.4	1.18671	1.19256	1.20208	1.18256	1.16878		435.4	0.67539	0.66314	0.68545	0.68545	0.40396
																		135.6	0.95314	0.96601	0.96116	0.94771	0.94266		435.6	1.08853	1.10503	0.9394	0.92919	0.49389			135.6	1.18305	1.19261	1.20438	1.1833	1.16888		435.6	0.67531	0.66323	0.68637	0.68637	0.40388
																		135.8	0.95487	0.96656	0.96699	0.94609	0.94615		435.8	1.08956	1.1055	0.9401	0.92996	0.49459			135.8	1.18429	1.19328	1.20045	1.18513	1.1703		435.8	0.67632	0.66346	0.68671	0.68671	0.40451
																		136	0.95393	0.96726	0.96564	0.94616	0.94728		436	1.09005	1.10584	0.94055	0.93056	0.49479			136	1.18849	1.19396	1.20633	1.18692	1.17362		436	0.67626	0.66357	0.68727	0.68727	0.4043
																		136.2	0.95777	0.96887	0.96694	0.94703	0.94821		436.2	1.09071	1.10588	0.94137	0.93118	0.49506			136.2	1.18773	1.19233	1.20311	1.18194	1.17515		436.2	0.67617	0.66355	0.68723	0.68723	0.40425
																		136.4	0.95044	0.96759	0.96462	0.9499	0.9479		436.4	1.09113	1.10648	0.94203	0.93115	0.49548			136.4	1.18668	1.18978	1.20284	1.17943	1.16882		436.4	0.67639	0.66308	0.68711	0.68711	0.40447
																		136.6	0.95251	0.96431	0.9682	0.95387	0.94962		436.6	1.09125	1.1074	0.94294	0.93158	0.49604			136.6	1.1881	1.19634	1.20148	1.18682	1.17186		436.6	0.67713	0.66376	0.68768	0.68768	0.40491
																		136.8	0.95971	0.97	0.96903	0.95323	0.95059		436.8	1.09181	1.10767	0.94365	0.93244	0.49553			136.8	1.18182	1.19513	1.20353	1.18201	1.17265		436.8	0.67771	0.66396	0.6884	0.6884	0.40501
																		137	0.9578	0.9697	0.9677	0.9497	0.94893		437	1.09294	1.1091	0.94424	0.9331	0.49566			137	1.18749	1.19325	1.21004	1.18507	1.171		437	0.67811	0.66446	0.68848	0.68848	0.40573
																		137.2	0.95544	0.96912	0.96717	0.95105	0.94872		437.2	1.09357	1.10957	0.9448	0.93329	0.49466			137.2	1.1871	1.193	1.20466	1.18582	1.16971		437.2	0.67847	0.66448	0.68894	0.68894	0.40603
																		137.4	0.95456	0.97446	0.97188	0.95404	0.94951		437.4	1.09439	1.11066	0.94417	0.9337	0.49427			137.4	1.18468	1.19657	1.20352	1.18768	1.17651		437.4	0.679	0.66422	0.68877	0.68877	0.40627
																		137.6	0.95775	0.97411	0.96481	0.95527	0.94995		437.6	1.09476	1.11191	0.94479	0.93393	0.49437			137.6	1.1894	1.1953	1.20864	1.18302	1.16885		437.6	0.67911	0.66419	0.68914	0.68914	0.40654
																		137.8	0.96819	0.97633	0.96556	0.95436	0.94809		437.8	1.09458	1.11283	0.94564	0.93404	0.4945			137.8	1.19077	1.19692	1.20846	1.18626	1.17488		437.8	0.67939	0.66384	0.68906	0.68906	0.40692
																		138	0.95978	0.97474	0.97265	0.9552	0.95214		438	1.09517	1.11413	0.9458	0.93502	0.49451			138	1.18665	1.19833	1.20554	1.18746	1.1697		438	0.68	0.66415	0.68873	0.68873	0.40758
																		138.2	0.9584	0.97461	0.96785	0.95437	0.95397		438.2	1.09592	1.11525	0.94625	0.93589	0.4947			138.2	1.19171	1.19566	1.2129	1.18897	1.17222		438.2	0.67916	0.66424	0.68867	0.68867	0.40734
																		138.4	0.95943	0.97414	0.96755	0.95237	0.95408		438.4	1.09627	1.11605	0.94617	0.93615	0.49529			138.4	1.18679	1.1959	1.20669	1.18876	1.17298		438.4	0.67923	0.66528	0.68879	0.68879	0.40723
																		138.6	0.96674	0.97389	0.96968	0.95918	0.95556		438.6	1.0968	1.11695	0.94689	0.9366	0.49556			138.6	1.19177	1.19428	1.20817	1.18667	1.1724		438.6	0.67865	0.66601	0.68868	0.68868	0.40679
																		138.8	0.96299	0.97375	0.97082	0.95455	0.9484		438.8	1.09698	1.11758	0.94732	0.93659	0.49651			138.8	1.19286	1.19831	1.20773	1.19052	1.17184		438.8	0.67878	0.66627	0.68826	0.68826	0.40651
																		139	0.96483	0.97233	0.96962	0.95802	0.95643		439	1.09799	1.11844	0.94819	0.937	0.49658			139	1.19578	1.19995	1.21038	1.19453	1.17704		439	0.67853	0.6666	0.68886	0.68886	0.40655
																		139.2	0.9638	0.97269	0.97183	0.95522	0.95126		439.2	1.09941	1.11854	0.9489	0.93682	0.49738			139.2	1.19084	1.2042	1.20661	1.19066	1.17369		439.2	0.6789	0.66651	0.68857	0.68857	0.40697
																		139.4	0.96424	0.97315	0.97176	0.95951	0.95005		439.4	1.10024	1.11929	0.94962	0.93746	0.49735			139.4	1.1921	1.19709	1.21136	1.18568	1.17419		439.4	0.67826	0.66674	0.68914	0.68914	0.40721
																		139.6	0.96618	0.97704	0.97498	0.95729	0.9511		439.6	1.1007	1.12026	0.95046	0.93781	0.49825			139.6	1.19638	1.20169	1.21453	1.18686	1.18104		439.6	0.67873	0.66691	0.69001	0.69001	0.40655
																		139.8	0.96542	0.98093	0.97582	0.95925	0.95455		439.8	1.10163	1.12113	0.95135	0.93883	0.49843			139.8	1.19611	1.19879	1.21221	1.1934	1.17905		439.8	0.67856	0.66759	0.69022	0.69022	0.4065
																		140	0.96688	0.97892	0.97667	0.96196	0.95838		440	1.10213	1.12165	0.95211	0.93965	0.49887			140	1.1948	1.20377	1.21235	1.19233	1.17739		440	0.67811	0.66701	0.69033	0.69033	0.40627
																		140.2	0.96054	0.97959	0.97931	0.96053	0.95776		440.2	1.10274	1.12226	0.9527	0.94032	0.49948			140.2	1.19338	1.20489	1.21548	1.18975	1.1799		440.2	0.67817	0.66656	0.691	0.691	0.40657
																		140.4	0.9603	0.97874	0.98018	0.96275	0.96004		440.4	1.10311	1.12306	0.95292	0.94136	0.49952			140.4	1.19499	1.20145	1.21302	1.19349	1.18126		440.4	0.67831	0.66691	0.69169	0.69169	0.40688
																		140.6	0.96786	0.98162	0.97846	0.96048	0.95873		440.6	1.10435	1.12362	0.95408	0.94177	0.49953			140.6	1.19516	1.2039	1.2114	1.19514	1.18147		440.6	0.67809	0.66765	0.69189	0.69189	0.40691
																		140.8	0.96586	0.98103	0.98023	0.96712	0.96084		440.8	1.10559	1.12379	0.95464	0.94187	0.49959			140.8	1.19729	1.2015	1.21373	1.19692	1.18002		440.8	0.67822	0.66699	0.69216	0.69216	0.40683
																		141	0.96824	0.98017	0.9791	0.96013	0.96165		441	1.10636	1.12428	0.95497	0.9419	0.49937			141	1.19475	1.20506	1.21493	1.19629	1.18192		441	0.67852	0.66672	0.69213	0.69213	0.40742
																		141.2	0.9696	0.97896	0.97941	0.97024	0.96586		441.2	1.10707	1.12541	0.95513	0.94174	0.49931			141.2	1.19422	1.20285	1.21396	1.19761	1.18294		441.2	0.67883	0.66646	0.69171	0.69171	0.40668
																		141.4	0.97121	0.98011	0.98347	0.96377	0.96379		441.4	1.10778	1.12645	0.95626	0.94213	0.49931			141.4	1.19658	1.20444	1.21578	1.19669	1.18097		441.4	0.67941	0.66608	0.6919	0.6919	0.40726
																		141.6	0.96952	0.98473	0.98112	0.96559	0.96289		441.6	1.10845	1.12705	0.95759	0.94245	0.49903			141.6	1.19495	1.20438	1.21161	1.1959	1.18253		441.6	0.6797	0.66607	0.69263	0.69263	0.40702
																		141.8	0.96919	0.98315	0.97673	0.96518	0.96028		441.8	1.10856	1.1277	0.95812	0.94314	0.4987			141.8	1.19789	1.20393	1.21567	1.19614	1.18422		441.8	0.67953	0.66594	0.69261	0.69261	0.40745
																		142	0.97164	0.9854	0.98693	0.96745	0.96182		442	1.10934	1.12809	0.95864	0.94427	0.49873			142	1.19524	1.20785	1.21792	1.19603	1.17766		442	0.6792	0.66603	0.6927	0.6927	0.40765
																		142.2	0.97047	0.98819	0.9803	0.96811	0.96281		442.2	1.10989	1.12845	0.95864	0.94449	0.49846			142.2	1.19844	1.2059	1.21569	1.19459	1.18525		442.2	0.67862	0.66603	0.69296	0.69296	0.40749
																		142.4	0.9715	0.98519	0.9866	0.96759	0.96215		442.4	1.11056	1.12905	0.95888	0.94448	0.49876			142.4	1.1984	1.20466	1.21789	1.19529	1.18577		442.4	0.67854	0.66624	0.69283	0.69283	0.40787
																		142.6	0.97062	0.98672	0.98272	0.9724	0.96396		442.6	1.1116	1.12927	0.95948	0.94522	0.49839			142.6	1.19948	1.20799	1.21786	1.19701	1.18423		442.6	0.67873	0.66618	0.69266	0.69266	0.40781
																		142.8	0.9751	0.99007	0.9847	0.96663	0.96165		442.8	1.11213	1.13017	0.95928	0.94542	0.49881			142.8	1.2018	1.20713	1.21852	1.2009	1.18304		442.8	0.67937	0.66651	0.69236	0.69236	0.40787
																		143	0.97329	0.98475	0.98624	0.96829	0.96323		443	1.11303	1.13106	0.95924	0.94565	0.49838			143	1.20106	1.20733	1.21768	1.19964	1.18702		443	0.67897	0.66682	0.69226	0.69226	0.4079
																		143.2	0.976	0.9881	0.98798	0.96658	0.96592		443.2	1.1135	1.13163	0.96016	0.94634	0.49882			143.2	1.20053	1.20784	1.22097	1.20062	1.18286		443.2	0.67881	0.667	0.69179	0.69179	0.40796
																		143.4	0.97359	0.99097	0.98417	0.96996	0.96491		443.4	1.11408	1.13284	0.96089	0.94732	0.4984			143.4	1.20442	1.21115	1.2191	1.20163	1.18728		443.4	0.67874	0.66794	0.69273	0.69273	0.40761
																		143.6	0.97115	0.99236	0.9858	0.96906	0.96591		443.6	1.11451	1.13422	0.96167	0.94839	0.4986			143.6	1.20143	1.20923	1.21933	1.20357	1.18632		443.6	0.67894	0.66812	0.69304	0.69304	0.40716
																		143.8	0.97456	0.99276	0.98882	0.97542	0.96644		443.8	1.11569	1.13548	0.96151	0.94905	0.49864			143.8	1.20391	1.20786	1.22235	1.20188	1.18849		443.8	0.67882	0.66881	0.69265	0.69265	0.40735
																		144	0.97463	0.98971	0.98361	0.96959	0.97155		444	1.11615	1.1365	0.96142	0.94959	0.49825			144	1.20386	1.21003	1.22282	1.20046	1.18881		444	0.67895	0.66842	0.69311	0.69311	0.40759
																		144.2	0.97701	0.98821	0.99026	0.97211	0.96942		444.2	1.11725	1.13762	0.96146	0.95009	0.49846			144.2	1.2039	1.21159	1.22264	1.20241	1.1908		444.2	0.67954	0.66892	0.69277	0.69277	0.40724
																		144.4	0.9763	0.99434	0.98909	0.97361	0.96958		444.4	1.11769	1.13835	0.96103	0.95011	0.49843			144.4	1.20485	1.21251	1.21942	1.20247	1.18662		444.4	0.67979	0.6696	0.69247	0.69247	0.40727
																		144.6	0.97511	0.99099	0.98858	0.97506	0.97121		444.6	1.11889	1.13923	0.96205	0.95003	0.49799			144.6	1.20395	1.20935	1.2236	1.20236	1.19009		444.6	0.68012	0.66964	0.69189	0.69189	0.40736
																		144.8	0.97917	0.993	0.99154	0.97562	0.9692		444.8	1.11952	1.14017	0.96222	0.95038	0.49794			144.8	1.2038	1.20817	1.22325	1.20192	1.19002		444.8	0.68127	0.66944	0.6923	0.6923	0.40711
																		145	0.9819	0.992	0.99214	0.97635	0.97289		445	1.11994	1.14175	0.9628	0.95075	0.49767			145	1.20313	1.21312	1.22311	1.20406	1.18634		445	0.68204	0.66978	0.692	0.692	0.40711
																		145.2	0.97929	0.99667	0.98723	0.97545	0.97232		445.2	1.12039	1.14294	0.96349	0.95096	0.4976			145.2	1.20733	1.21385	1.22307	1.20144	1.1918		445.2	0.68283	0.67047	0.69177	0.69177	0.40668
																		145.4	0.98358	0.99491	0.98803	0.97853	0.97261		445.4	1.12065	1.14375	0.96486	0.95142	0.49733			145.4	1.2023	1.21359	1.22203	1.20543	1.19229		445.4	0.68325	0.67012	0.69236	0.69236	0.40713
																		145.6	0.97935	0.99531	0.99287	0.97954	0.97003		445.6	1.1206	1.14442	0.96543	0.95163	0.49763			145.6	1.20852	1.21872	1.22001	1.20173	1.18987		445.6	0.68313	0.67024	0.69284	0.69284	0.40736
																		145.8	0.98303	0.99663	0.99155	0.97451	0.97375		445.8	1.12039	1.14467	0.96618	0.95246	0.49786			145.8	1.20672	1.21442	1.22615	1.20248	1.19239		445.8	0.683	0.67014	0.69315	0.69315	0.40774
																		146	0.98046	0.99497	0.99207	0.97878	0.9732		446	1.12095	1.14464	0.96685	0.95274	0.49826			146	1.20617	1.21287	1.2227	1.20398	1.19037		446	0.68227	0.67031	0.69353	0.69353	0.40791
																		146.2	0.98056	0.99808	0.99694	0.9779	0.97769		446.2	1.12124	1.14567	0.96717	0.95308	0.49858			146.2	1.2083	1.21584	1.22686	1.20486	1.19136		446.2	0.68245	0.67054	0.69413	0.69413	0.40772
																		146.4	0.98545	0.99876	0.99211	0.97896	0.97549		446.4	1.12192	1.14592	0.96824	0.95349	0.49927			146.4	1.20876	1.21731	1.22716	1.20829	1.19103		446.4	0.68295	0.67058	0.69448	0.69448	0.40821
																		146.6	0.97668	1.00067	0.99458	0.97882	0.9794		446.6	1.12209	1.14631	0.96935	0.954	0.50001			146.6	1.20917	1.21626	1.23037	1.20517	1.1938		446.6	0.68339	0.67043	0.69472	0.69472	0.40819
																		146.8	0.98584	0.99816	0.99159	0.9821	0.97523		446.8	1.12222	1.1467	0.97016	0.95447	0.50061			146.8	1.21133	1.21477	1.22575	1.20854	1.19326		446.8	0.68288	0.67088	0.69489	0.69489	0.40775
																		147	0.98312	0.99669	0.99921	0.97656	0.98072		447	1.12264	1.14689	0.97086	0.95473	0.50115			147	1.21057	1.21447	1.23021	1.20509	1.1917		447	0.68229	0.6704	0.69539	0.69539	0.40827
																		147.2	0.98473	1.00237	0.99636	0.97856	0.98187		447.2	1.12332	1.14675	0.97139	0.95531	0.50178			147.2	1.2119	1.2156	1.22617	1.20813	1.19422		447.2	0.68287	0.67035	0.69547	0.69547	0.40843
																		147.4	0.98568	1.00049	0.99423	0.98059	0.98134		447.4	1.12384	1.14734	0.97198	0.95548	0.50217			147.4	1.21164	1.2133	1.22833	1.2097	1.19782		447.4	0.68277	0.6707	0.69611	0.69611	0.40802
																		147.6	0.98492	0.99713	0.99702	0.98135	0.97516		447.6	1.12398	1.14778	0.97245	0.95594	0.50236			147.6	1.21042	1.21551	1.22636	1.2053	1.19446		447.6	0.68295	0.67067	0.69531	0.69531	0.40808
																		147.8	0.98285	0.99824	0.99721	0.98331	0.97713		447.8	1.12482	1.14806	0.97218	0.95599	0.50263			147.8	1.21225	1.21928	1.22948	1.20667	1.19434		447.8	0.68343	0.67074	0.6951	0.6951	0.40779
																		148	0.99027	1.00399	0.99626	0.98228	0.97802		448	1.12495	1.14838	0.97297	0.95671	0.50282			148	1.21138	1.21733	1.23177	1.20879	1.19449		448	0.6838	0.67045	0.69508	0.69508	0.40781
																		148.2	0.98259	1.00554	1.00007	0.98434	0.97782		448.2	1.12565	1.14925	0.97391	0.95694	0.50356			148.2	1.21154	1.21722	1.22827	1.21183	1.19555		448.2	0.68453	0.67072	0.69436	0.69436	0.40794
																		148.4	0.98703	1.00427	0.99977	0.98627	0.97903		448.4	1.12635	1.1501	0.9743	0.95767	0.50363			148.4	1.21042	1.22086	1.23345	1.20832	1.19517		448.4	0.68519	0.67073	0.69434	0.69434	0.40897
																		148.6	0.99	1.00599	0.9981	0.98283	0.97874		448.6	1.12735	1.15131	0.97559	0.95887	0.50396			148.6	1.21524	1.21838	1.23074	1.20794	1.1931		448.6	0.68607	0.67074	0.69426	0.69426	0.40866
																		148.8	0.99246	1.00294	1.0013	0.9821	0.97988		448.8	1.12883	1.15207	0.97542	0.95928	0.50432			148.8	1.2125	1.21385	1.23143	1.21171	1.19778		448.8	0.6867	0.67145	0.6943	0.6943	0.40856
																		149	0.98939	1.00043	1.00272	0.98416	0.98455		449	1.12982	1.15283	0.97616	0.9598	0.50403			149	1.21761	1.22128	1.22773	1.20872	1.19646		449	0.6865	0.67135	0.69391	0.69391	0.40893
																		149.2	0.99191	1.00591	1.00204	0.98508	0.98099		449.2	1.13065	1.15344	0.97657	0.96018	0.50383			149.2	1.21172	1.22121	1.23223	1.21515	1.19582		449.2	0.68658	0.67184	0.6943	0.6943	0.40952
																		149.4	0.98717	1.00808	1.00279	0.98369	0.98216		449.4	1.1314	1.15429	0.97709	0.9605	0.50405			149.4	1.21403	1.22226	1.23317	1.21438	1.19664		449.4	0.68646	0.67139	0.6949	0.6949	0.40949
																		149.6	0.99261	1.00624	1.00151	0.98706	0.98512		449.6	1.13209	1.15475	0.97711	0.96095	0.50433			149.6	1.21612	1.21943	1.23372	1.21336	1.19461		449.6	0.6862	0.67191	0.69562	0.69562	0.41007
																		149.8	0.99433	1.00529	1.00448	0.99096	0.9832		449.8	1.13295	1.15557	0.97787	0.96144	0.50415			149.8	1.21435	1.223	1.23151	1.21422	1.1989		449.8	0.68656	0.6721	0.69634	0.69634	0.41028
																		150	0.9926	1.00667	1.00168	0.98583	0.98479		450	1.13417	1.15636	0.97817	0.96147	0.50429			150	1.21882	1.22478	1.23405	1.21811	1.19933		450	0.68576	0.67279	0.69688	0.69688	0.41059
																		150.2	0.99464	1.00522	1.00509	0.99098	0.9808		450.2	1.13507	1.15715	0.97867	0.96177	0.50435			150.2	1.21669	1.21899	1.23383	1.2138	1.19317		450.2	0.68547	0.67322	0.69738	0.69738	0.41052
																		150.4	0.99281	1.00776	1.00146	0.9889	0.98507		450.4	1.13589	1.15715	0.97981	0.96176	0.50396			150.4	1.2163	1.22539	1.23504	1.21068	1.20056		450.4	0.6854	0.67294	0.69725	0.69725	0.41033
																		150.6	0.99122	1.00971	1.00447	0.99071	0.98809		450.6	1.13653	1.15771	0.98027	0.96174	0.50371			150.6	1.21408	1.2275	1.23324	1.21417	1.20074		450.6	0.68526	0.67277	0.69736	0.69736	0.4102
																		150.8	0.99657	1.00872	1.00835	0.99196	0.98649		450.8	1.13728	1.1575	0.98033	0.96274	0.50338			150.8	1.21546	1.22131	1.23495	1.21205	1.20192		450.8	0.68509	0.6729	0.69757	0.69757	0.40979
																		151	0.99457	1.01	1.00866	0.99241	0.98854		451	1.13773	1.15791	0.98041	0.96332	0.50395			151	1.21784	1.22453	1.23289	1.21868	1.20171		451	0.68546	0.67224	0.69768	0.69768	0.41015
																		151.2	0.99759	1.01131	1.00355	0.99366	0.98634		451.2	1.13767	1.15855	0.98058	0.96419	0.50349			151.2	1.21824	1.22798	1.23891	1.21427	1.20035		451.2	0.68562	0.67224	0.69773	0.69773	0.4096
																		151.4	0.99447	1.01093	1.00829	0.99306	0.98595		451.4	1.13785	1.15951	0.98155	0.96484	0.50384			151.4	1.21715	1.22443	1.24034	1.21151	1.20116		451.4	0.6856	0.67189	0.69756	0.69756	0.4092
																		151.6	1.00207	1.01292	1.00579	0.99426	0.98882		451.6	1.13811	1.16054	0.98226	0.96587	0.50396			151.6	1.21914	1.22759	1.23549	1.21642	1.20477		451.6	0.6857	0.67101	0.69744	0.69744	0.40929
																		151.8	0.99881	1.0143	1.00802	0.99583	0.98761		451.8	1.13823	1.16138	0.98254	0.96617	0.50377			151.8	1.21733	1.22705	1.23379	1.21066	1.20504		451.8	0.68587	0.67099	0.69767	0.69767	0.40901
																		152	0.9985	1.01049	1.00764	0.99216	0.99305		452	1.13847	1.16237	0.98407	0.96645	0.5037			152	1.21907	1.22615	1.23824	1.22077	1.20692		452	0.68621	0.67089	0.69731	0.69731	0.40963
																		152.2	0.99895	1.01621	1.00675	0.99261	0.99335		452.2	1.13895	1.16319	0.98488	0.96643	0.5041			152.2	1.21564	1.2282	1.23756	1.21218	1.20657		452.2	0.68665	0.67058	0.69714	0.69714	0.40958
																		152.4	1.00232	1.01429	1.01014	0.99559	0.99054		452.4	1.14027	1.16377	0.98537	0.96739	0.50418			152.4	1.22288	1.22673	1.23776	1.22269	1.2064		452.4	0.68754	0.67074	0.69765	0.69765	0.41003
																		152.6	1.00423	1.01285	1.01587	0.99712	0.99127		452.6	1.14098	1.16432	0.98575	0.9677	0.50434			152.6	1.21949	1.22655	1.23891	1.2194	1.20215		452.6	0.68773	0.67081	0.69738	0.69738	0.41016
																		152.8	1.00172	1.01883	1.01342	0.9985	0.99065		452.8	1.1421	1.16464	0.98575	0.9679	0.50409			152.8	1.22307	1.228	1.23565	1.2187	1.20472		452.8	0.68811	0.67085	0.69735	0.69735	0.41043
																		153	1.00224	1.01517	1.01319	0.99643	0.99153		453	1.14181	1.1657	0.98675	0.96818	0.50367			153	1.22058	1.22996	1.23687	1.21965	1.20359		453	0.688	0.67048	0.69735	0.69735	0.41042
																		153.2	1.00134	1.01728	1.00918	0.99633	0.99252		453.2	1.14226	1.16687	0.98705	0.96787	0.50365			153.2	1.22233	1.2306	1.24024	1.22256	1.20426		453.2	0.68864	0.67157	0.69781	0.69781	0.41064
																		153.4	1.00295	1.01485	1.01667	0.9993	0.99358		453.4	1.14224	1.16727	0.98748	0.96821	0.50388			153.4	1.22121	1.22357	1.2416	1.22243	1.20747		453.4	0.68872	0.67181	0.6982	0.6982	0.41044
																		153.6	1.00243	1.01774	1.01259	0.99904	0.99407		453.6	1.14287	1.16774	0.98835	0.96873	0.50407			153.6	1.22286	1.22834	1.24072	1.21811	1.20774		453.6	0.68879	0.67253	0.69868	0.69868	0.4112
																		153.8	1.00484	1.02045	1.0143	0.99886	0.99545		453.8	1.14335	1.16862	0.98943	0.96919	0.50411			153.8	1.22328	1.22964	1.23857	1.22118	1.20489		453.8	0.68922	0.67255	0.69912	0.69912	0.41146
																		154	1.00338	1.01892	1.01455	0.99741	0.993		454	1.14473	1.16856	0.99034	0.96962	0.50455			154	1.22733	1.22936	1.23878	1.22067	1.2085		454	0.68867	0.67322	0.69959	0.69959	0.41184
																		154.2	1.00338	1.01813	1.01387	0.99998	0.99074		454.2	1.14556	1.16902	0.99085	0.96995	0.50508			154.2	1.22318	1.23159	1.24006	1.22114	1.21056		454.2	0.68855	0.67351	0.69958	0.69958	0.41178
																		154.4	1.00956	1.0188	1.01796	1.00016	1.00044		454.4	1.1463	1.1695	0.99145	0.9702	0.50512			154.4	1.22488	1.2302	1.24257	1.22354	1.20652		454.4	0.68914	0.67356	0.6998	0.6998	0.41136
																		154.6	1.0029	1.02077	1.01746	1.0005	0.99507		454.6	1.14696	1.17025	0.99141	0.97096	0.50545			154.6	1.22425	1.23035	1.2407	1.2191	1.20801		454.6	0.689	0.67375	0.69985	0.69985	0.4116
																		154.8	1.00433	1.02106	1.01835	1.00195	0.99481		454.8	1.14727	1.17038	0.99239	0.97218	0.50574			154.8	1.22839	1.23249	1.24081	1.22399	1.20754		454.8	0.68879	0.67397	0.70013	0.70013	0.41142
																		155	1.00338	1.02188	1.0203	1.00108	0.99703		455	1.14805	1.17072	0.99279	0.97273	0.50615			155	1.22678	1.23324	1.2433	1.22533	1.20747		455	0.68868	0.67377	0.70032	0.70032	0.41154
																		155.2	1.00829	1.01782	1.01725	1.00112	1.00169		455.2	1.14867	1.17212	0.99322	0.97324	0.50581			155.2	1.22583	1.23693	1.24378	1.22497	1.21106		455.2	0.68827	0.67354	0.70066	0.70066	0.41104
																		155.4	1.00869	1.02063	1.02033	1.00111	0.99832		455.4	1.14961	1.17356	0.99392	0.9739	0.5061			155.4	1.22724	1.22801	1.24481	1.22526	1.20975		455.4	0.68772	0.67314	0.70072	0.70072	0.41076
																		155.6	1.01187	1.02393	1.01756	1.00269	0.99894		455.6	1.15085	1.17484	0.99392	0.97472	0.50611			155.6	1.22422	1.23796	1.24641	1.21963	1.20863		455.6	0.68749	0.67262	0.70062	0.70062	0.41075
																		155.8	1.01051	1.02455	1.01537	1.00089	1.00433		455.8	1.15132	1.17577	0.99384	0.97495	0.50639			155.8	1.22477	1.23659	1.2468	1.22914	1.21146		455.8	0.68731	0.67303	0.7005	0.7005	0.41075
																		156	1.00739	1.02843	1.02392	1.00442	1.0006		456	1.15287	1.1763	0.9941	0.97469	0.50654			156	1.22962	1.23421	1.24535	1.2275	1.20811		456	0.68701	0.67259	0.70062	0.70062	0.41078
																		156.2	1.01037	1.02384	1.02036	1.00555	0.9971		456.2	1.15344	1.17652	0.99375	0.975	0.50734			156.2	1.22533	1.22987	1.24493	1.22683	1.21239		456.2	0.68745	0.67288	0.70055	0.70055	0.41078
																		156.4	1.01179	1.0239	1.02057	1.00746	1.00023		456.4	1.15419	1.17704	0.99347	0.97552	0.50726			156.4	1.23189	1.23884	1.24877	1.22317	1.21124		456.4	0.68813	0.67319	0.70082	0.70082	0.41147
																		156.6	1.00931	1.02452	1.0212	1.00671	1.00567		456.6	1.15536	1.17787	0.99379	0.97553	0.50717			156.6	1.22603	1.2383	1.24424	1.22618	1.21375		456.6	0.68843	0.67322	0.69998	0.69998	0.41188
																		156.8	1.01265	1.02399	1.02348	1.00808	1.00024		456.8	1.15567	1.17854	0.9943	0.97603	0.50684			156.8	1.22884	1.23622	1.24887	1.22827	1.21484		456.8	0.68915	0.67364	0.70009	0.70009	0.4113
																		157	1.00978	1.02802	1.01818	1.00751	1.00412		457	1.15631	1.17978	0.99516	0.97686	0.50643			157	1.231	1.23868	1.24567	1.2266	1.21174		457	0.68883	0.67444	0.70003	0.70003	0.41153
																		157.2	1.01558	1.02917	1.02337	1.0063	1.0048		457.2	1.15752	1.18049	0.99568	0.97729	0.50642			157.2	1.23321	1.24094	1.25339	1.22906	1.21119		457.2	0.68892	0.67508	0.70085	0.70085	0.41138
																		157.4	1.01373	1.02795	1.02551	1.00294	1.00122		457.4	1.15789	1.18084	0.99649	0.97871	0.50643			157.4	1.22911	1.23495	1.24882	1.22478	1.21383		457.4	0.68886	0.67497	0.70104	0.70104	0.41184
																		157.6	1.01132	1.02481	1.02582	1.00807	1.00256		457.6	1.15912	1.18127	0.99777	0.97968	0.50706			157.6	1.22733	1.23999	1.24779	1.22763	1.21614		457.6	0.68924	0.67506	0.7014	0.7014	0.41202
																		157.8	1.01666	1.02847	1.02411	1.00973	1.00489		457.8	1.15986	1.18181	0.9982	0.9805	0.50756			157.8	1.23002	1.23479	1.24862	1.22801	1.21493		457.8	0.68899	0.67554	0.70203	0.70203	0.41219
																		158	1.01527	1.02878	1.0218	1.01	1.00514		458	1.16104	1.18178	0.9986	0.98061	0.50759			158	1.23559	1.23844	1.25176	1.23149	1.21805		458	0.68865	0.67569	0.70204	0.70204	0.41241
																		158.2	1.01434	1.02988	1.0249	1.01185	1.00743		458.2	1.1618	1.18273	0.99901	0.98104	0.50745			158.2	1.23142	1.23438	1.2509	1.23103	1.21473		458.2	0.68857	0.676	0.7017	0.7017	0.41233
																		158.4	1.01922	1.03046	1.02571	1.0115	1.00614		458.4	1.16253	1.18306	0.99986	0.98177	0.50675			158.4	1.23321	1.23682	1.24971	1.22942	1.21198		458.4	0.6889	0.67534	0.70255	0.70255	0.41219
																		158.6	1.01395	1.03092	1.02917	1.01247	1.00714		458.6	1.16212	1.18349	1.00067	0.98244	0.50708			158.6	1.22806	1.23761	1.25076	1.22852	1.21626		458.6	0.68889	0.67502	0.70228	0.70228	0.41238
																		158.8	1.01834	1.03102	1.02454	1.00931	1.00797		458.8	1.16238	1.18361	1.00119	0.98277	0.50727			158.8	1.23185	1.23683	1.25066	1.23081	1.21559		458.8	0.68893	0.6754	0.70283	0.70283	0.41238
																		159	1.02088	1.03455	1.02814	1.01283	1.01048		459	1.16312	1.18373	1.00105	0.98371	0.5071			159	1.23087	1.23592	1.25288	1.22682	1.21558		459	0.68911	0.67516	0.70308	0.70308	0.41226
																		159.2	1.01856	1.03239	1.02948	1.00844	1.01129		459.2	1.16329	1.18521	1.00212	0.98422	0.50712			159.2	1.2325	1.24276	1.2574	1.23293	1.2192		459.2	0.68923	0.67484	0.70353	0.70353	0.41211
																		159.4	1.0185	1.03295	1.02722	1.00928	1.01135		459.4	1.16361	1.18657	1.0031	0.9846	0.50721			159.4	1.23378	1.24283	1.25184	1.23147	1.21575		459.4	0.68979	0.67459	0.70324	0.70324	0.41203
																		159.6	1.01918	1.03282	1.02723	1.01111	1.01159		459.6	1.16432	1.18681	1.00298	0.98502	0.50787			159.6	1.23251	1.23839	1.25092	1.23051	1.21828		459.6	0.69071	0.67475	0.70298	0.70298	0.41218
																		159.8	1.02341	1.03742	1.02909	1.01529	1.01182		459.8	1.16412	1.18724	1.00304	0.98491	0.50853			159.8	1.23367	1.24134	1.25402	1.23085	1.217		459.8	0.69156	0.6751	0.70347	0.70347	0.41257
																		160	1.01842	1.03133	1.02864	1.01357	1.00985		460	1.16458	1.1873	1.00351	0.98458	0.50895			160	1.23572	1.24124	1.25203	1.23581	1.21796		460	0.69181	0.67519	0.704	0.704	0.41296
																		160.2	1.01887	1.03549	1.03104	1.01534	1.01304		460.2	1.16449	1.18747	1.00355	0.98507	0.50957			160.2	1.23253	1.24344	1.24929	1.23233	1.22074		460.2	0.6923	0.6759	0.70345	0.70345	0.41306
																		160.4	1.02161	1.03505	1.02913	1.01503	1.01066		460.4	1.16473	1.18829	1.00377	0.98545	0.50928			160.4	1.23273	1.24389	1.25402	1.23358	1.21829		460.4	0.69324	0.67608	0.70337	0.70337	0.41302
																		160.6	1.02312	1.03505	1.03229	1.01627	1.01561		460.6	1.16601	1.18912	1.00439	0.98515	0.5092			160.6	1.23356	1.24205	1.25208	1.23623	1.21997		460.6	0.69381	0.6766	0.70335	0.70335	0.41319
																		160.8	1.02333	1.03872	1.03626	1.01661	1.01141		460.8	1.16664	1.18992	1.0045	0.98553	0.50894			160.8	1.23306	1.24497	1.25587	1.23505	1.21666		460.8	0.69342	0.6772	0.70339	0.70339	0.41298
																		161	1.02194	1.03699	1.03763	1.01699	1.01148		461	1.16755	1.1909	1.00459	0.98641	0.50915			161	1.23462	1.24554	1.25233	1.23625	1.2215		461	0.69251	0.67737	0.70308	0.70308	0.41321
																		161.2	1.01854	1.039	1.03806	1.01472	1.01186		461.2	1.16807	1.19156	1.00477	0.98639	0.5097			161.2	1.23705	1.2441	1.25901	1.23494	1.22005		461.2	0.69209	0.67738	0.70307	0.70307	0.41301
																		161.4	1.02644	1.03714	1.03171	1.02001	1.01686		461.4	1.1687	1.19248	1.00479	0.98687	0.50999			161.4	1.23704	1.2403	1.25468	1.23495	1.22092		461.4	0.692	0.67756	0.70262	0.70262	0.41354
																		161.6	1.02229	1.0374	1.0351	1.02227	1.0162		461.6	1.16918	1.1936	1.00508	0.987	0.51057			161.6	1.24144	1.24255	1.25823	1.23286	1.22302		461.6	0.69154	0.6777	0.70241	0.70241	0.41323
																		161.8	1.02384	1.03776	1.03398	1.01948	1.01423		461.8	1.16983	1.19437	1.00514	0.98765	0.51042			161.8	1.23732	1.24333	1.25921	1.23749	1.21924		461.8	0.69117	0.67754	0.70242	0.70242	0.41324
																		162	1.02563	1.04155	1.03604	1.01778	1.01525		462	1.17048	1.19499	1.00624	0.98795	0.51008			162	1.23808	1.24716	1.25928	1.23823	1.22042		462	0.69115	0.67673	0.70214	0.70214	0.4128
																		162.2	1.02403	1.04264	1.03582	1.02064	1.0164		462.2	1.17157	1.19625	1.00666	0.98882	0.51011			162.2	1.2408	1.24549	1.25667	1.23767	1.21994		462.2	0.69084	0.67654	0.70207	0.70207	0.41234
																		162.4	1.02871	1.04275	1.03542	1.02296	1.01808		462.4	1.17183	1.19645	1.00714	0.98902	0.5101			162.4	1.23977	1.24522	1.26118	1.24265	1.2255		462.4	0.69056	0.67577	0.70232	0.70232	0.41205
																		162.6	1.02615	1.04316	1.03654	1.02149	1.01814		462.6	1.17176	1.19735	1.00758	0.98893	0.51076			162.6	1.23894	1.24398	1.26059	1.23516	1.22254		462.6	0.69058	0.67653	0.70189	0.70189	0.41235
																		162.8	1.02742	1.04237	1.03454	1.02108	1.01713		462.8	1.17288	1.19793	1.00806	0.98931	0.51076			162.8	1.24069	1.25013	1.25756	1.23815	1.22342		462.8	0.69064	0.67735	0.70223	0.70223	0.41203
																		163	1.02421	1.04255	1.03533	1.02143	1.0224		463	1.17387	1.19884	1.00925	0.99012	0.51073			163	1.24218	1.24595	1.25849	1.23751	1.22162		463	0.69105	0.6776	0.70215	0.70215	0.41218
																		163.2	1.03081	1.04336	1.03409	1.02605	1.02068		463.2	1.17476	1.20003	1.01061	0.99007	0.51048			163.2	1.24235	1.24888	1.26054	1.23577	1.22363		463.2	0.69172	0.67761	0.70214	0.70214	0.41201
																		163.4	1.0266	1.04138	1.04065	1.02518	1.01675		463.4	1.17597	1.20067	1.01149	0.99006	0.51047			163.4	1.24533	1.24709	1.26167	1.23771	1.22085		463.4	0.6927	0.67808	0.70202	0.70202	0.41206
																		163.6	1.02664	1.04301	1.04007	1.02561	1.01923		463.6	1.17659	1.20085	1.0116	0.99055	0.51026			163.6	1.24159	1.24775	1.26223	1.23883	1.22491		463.6	0.69332	0.67894	0.70203	0.70203	0.41251
																		163.8	1.02845	1.04362	1.04416	1.02072	1.01669		463.8	1.17756	1.20198	1.0123	0.99036	0.51062			163.8	1.24346	1.24663	1.25939	1.24061	1.22584		463.8	0.69328	0.67934	0.70212	0.70212	0.41278
																		164	1.02969	1.04135	1.04371	1.02588	1.02005		464	1.17817	1.20222	1.01288	0.99042	0.51045			164	1.23802	1.24906	1.26133	1.23988	1.22504		464	0.69336	0.6801	0.70196	0.70196	0.41287
																		164.2	1.02906	1.04732	1.04309	1.02425	1.02008		464.2	1.17855	1.20297	1.01311	0.99052	0.51037			164.2	1.24258	1.24481	1.2622	1.2432	1.22352		464.2	0.69359	0.68107	0.70228	0.70228	0.4123
																		164.4	1.03339	1.04395	1.03815	1.0286	1.02388		464.4	1.1793	1.20365	1.01351	0.99089	0.51059			164.4	1.24432	1.24677	1.26208	1.24218	1.2216		464.4	0.69366	0.68136	0.70244	0.70244	0.41284
																		164.6	1.03414	1.04773	1.04716	1.02682	1.02732		464.6	1.18052	1.20396	1.01413	0.99091	0.5112			164.6	1.24547	1.25255	1.25862	1.24653	1.22844		464.6	0.69346	0.68136	0.70296	0.70296	0.41311
																		164.8	1.03152	1.04531	1.04143	1.02428	1.02059		464.8	1.18101	1.20449	1.01405	0.99187	0.51144			164.8	1.24654	1.2485	1.26194	1.23789	1.22824		464.8	0.69272	0.68159	0.70317	0.70317	0.4132
																		165	1.0325	1.05092	1.04446	1.02553	1.0211		465	1.18109	1.20473	1.0145	0.99268	0.5123			165	1.24331	1.25222	1.26352	1.24185	1.22737		465	0.69279	0.68187	0.70342	0.70342	0.41269
																		165.2	1.03317	1.05327	1.04181	1.02619	1.02095		465.2	1.18127	1.20581	1.01455	0.99316	0.5128			165.2	1.2428	1.24946	1.26297	1.24185	1.22707		465.2	0.69288	0.6814	0.70364	0.70364	0.41283
																		165.4	1.03714	1.05108	1.04546	1.03065	1.02357		465.4	1.18181	1.20672	1.01446	0.9939	0.51275			165.4	1.24258	1.24922	1.26646	1.24158	1.228		465.4	0.69329	0.68096	0.70371	0.70371	0.41359
																		165.6	1.03544	1.05211	1.04831	1.03237	1.02487		465.6	1.18185	1.20745	1.01523	0.99457	0.51282			165.6	1.24323	1.25079	1.2644	1.24376	1.22846		465.6	0.69369	0.6802	0.70373	0.70373	0.41354
																		165.8	1.03563	1.04597	1.04304	1.03193	1.02457		465.8	1.18254	1.20749	1.01566	0.99581	0.51224			165.8	1.24421	1.25298	1.26162	1.24248	1.22608		465.8	0.69394	0.67949	0.704	0.704	0.41326
																		166	1.03646	1.04792	1.04419	1.03004	1.02391		466	1.18262	1.20844	1.01586	0.99671	0.51232			166	1.24742	1.25394	1.26441	1.24511	1.22942		466	0.69363	0.6793	0.70423	0.70423	0.41298
																		166.2	1.03436	1.05039	1.04389	1.03103	1.02049		466.2	1.18363	1.20935	1.01573	0.99766	0.51183			166.2	1.24475	1.25009	1.26816	1.24346	1.22895		466.2	0.6939	0.67899	0.70444	0.70444	0.41292
																		166.4	1.03122	1.05225	1.04975	1.03205	1.02577		466.4	1.18393	1.21024	1.01618	0.99816	0.51191			166.4	1.24631	1.2532	1.2653	1.24723	1.22757		466.4	0.69457	0.67904	0.70432	0.70432	0.41299
																		166.6	1.03868	1.0556	1.0469	1.03271	1.02399		466.6	1.18469	1.21138	1.01648	0.99814	0.51206			166.6	1.24368	1.25268	1.26257	1.24912	1.23171		466.6	0.69549	0.68012	0.70416	0.70416	0.41299
																		166.8	1.03632	1.04843	1.04937	1.03304	1.02701		466.8	1.18551	1.21195	1.01684	0.99907	0.51204			166.8	1.24515	1.25264	1.26797	1.24536	1.23239		466.8	0.69586	0.68026	0.70494	0.70494	0.41337
																		167	1.03761	1.05139	1.04414	1.03269	1.0284		467	1.18609	1.21265	1.01775	0.99956	0.51192			167	1.24487	1.25242	1.26337	1.24438	1.23258		467	0.69598	0.67996	0.70504	0.70504	0.41377
																		167.2	1.03758	1.05303	1.04968	1.03019	1.03079		467.2	1.18674	1.21284	1.018	0.99968	0.51132			167.2	1.24858	1.25696	1.26585	1.24265	1.2336		467.2	0.69666	0.67991	0.70482	0.70482	0.41362
																		167.4	1.03918	1.04951	1.04716	1.03293	1.02888		467.4	1.18721	1.21352	1.01855	0.99981	0.51105			167.4	1.25038	1.2559	1.26513	1.24939	1.23096		467.4	0.69693	0.68047	0.70418	0.70418	0.41432
																		167.6	1.04094	1.05603	1.04617	1.03478	1.03003		467.6	1.18685	1.21449	1.01854	0.99982	0.51002			167.6	1.24464	1.2602	1.26558	1.24797	1.22844		467.6	0.69639	0.68059	0.70349	0.70349	0.41403
																		167.8	1.04304	1.05585	1.04924	1.03121	1.03478		467.8	1.18701	1.21523	1.01966	0.99929	0.51045			167.8	1.25076	1.25695	1.26625	1.2427	1.23409		467.8	0.69588	0.68104	0.70353	0.70353	0.41383
																		168	1.04249	1.04924	1.05478	1.03541	1.02985		468	1.18719	1.21555	1.02088	0.99937	0.5104			168	1.25158	1.25571	1.26613	1.24425	1.22781		468	0.69624	0.68151	0.70362	0.70362	0.41405
																		168.2	1.03688	1.05614	1.05266	1.03388	1.03309		468.2	1.18769	1.21631	1.0219	0.99964	0.51102			168.2	1.25073	1.25511	1.26725	1.24459	1.235		468.2	0.6963	0.68146	0.7039	0.7039	0.41387
																		168.4	1.04396	1.05327	1.0475	1.03277	1.03062		468.4	1.18866	1.21653	1.02279	0.99985	0.51156			168.4	1.25136	1.26028	1.26954	1.24965	1.2351		468.4	0.69587	0.6813	0.70342	0.70342	0.41388
																		168.6	1.04396	1.05359	1.05105	1.03709	1.03288		468.6	1.18884	1.21727	1.02363	1.00004	0.51198			168.6	1.25116	1.25311	1.26818	1.24679	1.23398		468.6	0.69601	0.6818	0.70413	0.70413	0.41349
																		168.8	1.04459	1.05802	1.05098	1.03824	1.0337		468.8	1.18908	1.2178	1.02392	1.0007	0.51251			168.8	1.24572	1.2559	1.26854	1.24985	1.23108		468.8	0.69597	0.68178	0.70453	0.70453	0.41299
																		169	1.04303	1.05401	1.05424	1.03633	1.02451		469	1.18992	1.21809	1.02513	1.00123	0.51313			169	1.25263	1.25583	1.26878	1.2499	1.23181		469	0.6961	0.68176	0.7047	0.7047	0.41259
																		169.2	1.04597	1.06382	1.05358	1.03521	1.0339		469.2	1.19072	1.21908	1.02569	1.00176	0.51361			169.2	1.25118	1.26238	1.26957	1.24955	1.23299		469.2	0.69587	0.68041	0.70485	0.70485	0.41267
																		169.4	1.04241	1.06183	1.05809	1.03695	1.03367		469.4	1.19166	1.21911	1.02665	1.00169	0.51379			169.4	1.25369	1.25888	1.26832	1.24708	1.23498		469.4	0.6958	0.68025	0.7049	0.7049	0.41325
																		169.6	1.04161	1.06009	1.05357	1.0396	1.03689		469.6	1.19271	1.21979	1.02721	1.00232	0.51402			169.6	1.25092	1.26179	1.27049	1.25224	1.236		469.6	0.69561	0.68	0.70517	0.70517	0.41303
																		169.8	1.04476	1.055	1.05583	1.04032	1.03041		469.8	1.19343	1.22017	1.02778	1.00338	0.51427			169.8	1.25052	1.26162	1.27009	1.2512	1.23522		469.8	0.69591	0.68017	0.70553	0.70553	0.41282
																		170	1.04536	1.05736	1.05116	1.03835	1.03677		470	1.19378	1.22109	1.02828	1.00416	0.51485			170	1.25097	1.25841	1.27647	1.25181	1.23811		470	0.69628	0.67983	0.70603	0.70603	0.41326
																		170.2	1.04906	1.0639	1.05465	1.04125	1.03321		470.2	1.19494	1.22192	1.02857	1.0052	0.5152			170.2	1.25028	1.25863	1.27005	1.248	1.23871		470.2	0.69724	0.67984	0.70622	0.70622	0.41378
																		170.4	1.04834	1.06316	1.05642	1.03891	1.03485		470.4	1.19574	1.22247	1.02858	1.00581	0.51592			170.4	1.25472	1.26054	1.27294	1.25275	1.23169		470.4	0.69789	0.68061	0.70651	0.70651	0.41418
																		170.6	1.04799	1.06369	1.05975	1.04386	1.04185		470.6	1.19671	1.22296	1.02855	1.00615	0.51585			170.6	1.25159	1.26108	1.27174	1.25199	1.23852		470.6	0.69772	0.68085	0.7072	0.7072	0.41457
																		170.8	1.04358	1.06065	1.06107	1.04343	1.0393		470.8	1.19765	1.22338	1.02845	1.00735	0.51566			170.8	1.25602	1.26046	1.27548	1.25274	1.23998		470.8	0.69771	0.68042	0.70819	0.70819	0.41546
																		171	1.05289	1.0602	1.05923	1.04387	1.03812		471	1.19836	1.22378	1.02892	1.0077	0.51572			171	1.25683	1.25809	1.27532	1.2536	1.24229		471	0.6978	0.68053	0.70815	0.70815	0.4153
																		171.2	1.05216	1.06496	1.06018	1.04031	1.0337		471.2	1.19871	1.22401	1.02847	1.00831	0.51586			171.2	1.25509	1.2593	1.27463	1.25428	1.23954		471.2	0.69828	0.68074	0.70815	0.70815	0.41539
																		171.4	1.05157	1.06458	1.05866	1.04347	1.0392		471.4	1.19878	1.22523	1.02908	1.00858	0.51535			171.4	1.25117	1.26105	1.27716	1.25285	1.24088		471.4	0.6986	0.68077	0.70821	0.70821	0.41546
																		171.6	1.05131	1.06088	1.06222	1.04259	1.03709		471.6	1.19914	1.22591	1.02885	1.0085	0.51538			171.6	1.25652	1.26261	1.27452	1.25567	1.23941		471.6	0.69826	0.68113	0.70792	0.70792	0.41479
																		171.8	1.05065	1.06165	1.06467	1.04519	1.03918		471.8	1.19991	1.22646	1.03036	1.00892	0.51514			171.8	1.25917	1.26204	1.27522	1.25598	1.24376		471.8	0.69884	0.68137	0.70811	0.70811	0.41528
																		172	1.04945	1.06175	1.05652	1.04521	1.04163		472	1.20112	1.22722	1.03089	1.00953	0.51482			172	1.25522	1.26643	1.27483	1.2581	1.24151		472	0.69972	0.68127	0.70754	0.70754	0.41563
																		172.2	1.04505	1.06592	1.06117	1.04557	1.04396		472.2	1.20175	1.2275	1.03098	1.01024	0.51412			172.2	1.25306	1.26737	1.27202	1.25565	1.23931		472.2	0.70006	0.68141	0.70716	0.70716	0.41529
																		172.4	1.05775	1.06184	1.06173	1.04481	1.04365		472.4	1.2027	1.22799	1.03167	1.01032	0.51399			172.4	1.25332	1.26156	1.27865	1.25638	1.23864		472.4	0.69965	0.68146	0.70739	0.70739	0.41503
																		172.6	1.04983	1.06287	1.06533	1.04255	1.04302		472.6	1.20344	1.22896	1.03181	1.01087	0.5142			172.6	1.25759	1.26442	1.27785	1.25938	1.23973		472.6	0.6999	0.68162	0.70808	0.70808	0.41531
																		172.8	1.05257	1.0619	1.06149	1.04447	1.03826		472.8	1.20465	1.22945	1.03225	1.01119	0.51472			172.8	1.25938	1.26455	1.27455	1.25645	1.23881		472.8	0.69968	0.68111	0.70796	0.70796	0.41515
																		173	1.05521	1.06909	1.06335	1.04587	1.04147		473	1.20496	1.22992	1.03275	1.0116	0.51434			173	1.25748	1.26409	1.2725	1.25666	1.23969		473	0.69886	0.68087	0.70838	0.70838	0.41506
																		173.2	1.05212	1.06891	1.06293	1.04859	1.04322		473.2	1.20529	1.23073	1.0332	1.01172	0.51481			173.2	1.25649	1.26545	1.27592	1.25644	1.24017		473.2	0.69835	0.68032	0.70828	0.70828	0.41537
																		173.4	1.05429	1.06774	1.06073	1.05013	1.04067		473.4	1.20568	1.23109	1.03412	1.01191	0.51476			173.4	1.25569	1.2659	1.27468	1.25726	1.24141		473.4	0.69804	0.68037	0.70779	0.70779	0.41553
																		173.6	1.05197	1.06683	1.06279	1.0522	1.0455		473.6	1.20629	1.23217	1.03457	1.01282	0.51517			173.6	1.26042	1.26665	1.27707	1.25316	1.24024		473.6	0.69802	0.6804	0.70762	0.70762	0.41562
																		173.8	1.05401	1.06575	1.06086	1.05103	1.0461		473.8	1.20632	1.23277	1.03557	1.01337	0.51521			173.8	1.25492	1.26624	1.27982	1.26251	1.24442		473.8	0.69814	0.68023	0.70793	0.70793	0.4158
																		174	1.05501	1.06602	1.0681	1.05266	1.04569		474	1.20612	1.23371	1.03615	1.01384	0.5152			174	1.26473	1.26724	1.27811	1.25501	1.24312		474	0.69775	0.6798	0.70795	0.70795	0.41594
																		174.2	1.05654	1.07457	1.06718	1.05055	1.04718		474.2	1.20722	1.23415	1.03656	1.01445	0.51574			174.2	1.25658	1.26669	1.28236	1.25974	1.24341		474.2	0.69777	0.68013	0.7083	0.7083	0.41633
																		174.4	1.05889	1.06696	1.06523	1.05126	1.04461		474.4	1.20786	1.23485	1.03729	1.01465	0.51565			174.4	1.26365	1.26681	1.2774	1.25675	1.24501		474.4	0.69762	0.68019	0.70901	0.70901	0.4164
																		174.6	1.05618	1.07209	1.07035	1.05092	1.04777		474.6	1.20829	1.23546	1.03743	1.01516	0.5155			174.6	1.25868	1.26622	1.27992	1.25985	1.24373		474.6	0.69722	0.67963	0.70929	0.70929	0.41592
																		174.8	1.05989	1.07092	1.06766	1.04959	1.04336		474.8	1.2088	1.23581	1.03814	1.01581	0.51616			174.8	1.25787	1.26691	1.27696	1.2627	1.247		474.8	0.69739	0.67966	0.70993	0.70993	0.41572
																		175	1.05702	1.07075	1.06899	1.05072	1.04642		475	1.20874	1.23668	1.03902	1.01586	0.51658			175	1.26318	1.26685	1.27767	1.26252	1.24373		475	0.69714	0.68033	0.71033	0.71033	0.41603
																		175.2	1.06169	1.07325	1.06829	1.0523	1.04697		475.2	1.20934	1.23774	1.03921	1.01571	0.51701			175.2	1.25699	1.26752	1.27892	1.25871	1.24425		475.2	0.69728	0.68055	0.71078	0.71078	0.41621
																		175.4	1.05823	1.07376	1.06909	1.0534	1.05002		475.4	1.20994	1.2394	1.03947	1.01548	0.51724			175.4	1.26385	1.26951	1.27775	1.26074	1.2445		475.4	0.69763	0.68043	0.711	0.711	0.4166
																		175.6	1.05875	1.07126	1.0703	1.05381	1.04687		475.6	1.21083	1.23969	1.04011	1.01629	0.51717			175.6	1.2603	1.26989	1.28095	1.26108	1.24834		475.6	0.69745	0.68101	0.711	0.711	0.41702
																		175.8	1.05842	1.0702	1.06718	1.05024	1.04652		475.8	1.21172	1.24016	1.04075	1.01676	0.5166			175.8	1.2606	1.27016	1.27754	1.26144	1.24076		475.8	0.69826	0.68107	0.71163	0.71163	0.41753
																		176	1.06055	1.07108	1.06672	1.05436	1.0514		476	1.21286	1.24038	1.04042	1.01705	0.51641			176	1.26316	1.2711	1.27862	1.26395	1.24364		476	0.69849	0.68169	0.71143	0.71143	0.41771
																		176.2	1.06012	1.07439	1.07003	1.0575	1.04603		476.2	1.21353	1.24045	1.0406	1.01713	0.51641			176.2	1.26556	1.26985	1.27923	1.25954	1.24276		476.2	0.69819	0.6824	0.71189	0.71189	0.4172
																		176.4	1.06275	1.07418	1.06814	1.06076	1.05087		476.4	1.21504	1.24111	1.04069	1.01718	0.51647			176.4	1.26597	1.27249	1.2809	1.2606	1.2518		476.4	0.69859	0.68288	0.7125	0.7125	0.4175
																		176.6	1.06425	1.07456	1.07277	1.05296	1.04837		476.6	1.21533	1.2416	1.0411	1.01753	0.51667			176.6	1.25928	1.27018	1.28493	1.26009	1.24485		476.6	0.69838	0.68328	0.71236	0.71236	0.4175
																		176.8	1.06197	1.07494	1.06919	1.06004	1.05006		476.8	1.21584	1.24214	1.04131	1.01805	0.51706			176.8	1.26474	1.26665	1.28209	1.25912	1.24385		476.8	0.69761	0.68357	0.71262	0.71262	0.41715
																		177	1.0606	1.07453	1.06822	1.05658	1.04831		477	1.21557	1.24258	1.04116	1.0187	0.51648			177	1.26166	1.26911	1.28174	1.26625	1.25363		477	0.69743	0.68367	0.71328	0.71328	0.41706
																		177.2	1.06274	1.0771	1.0733	1.0603	1.04933		477.2	1.2166	1.24346	1.04161	1.01901	0.5169			177.2	1.26646	1.26726	1.28575	1.26127	1.246		477.2	0.6978	0.68396	0.71276	0.71276	0.41699
																		177.4	1.06361	1.07499	1.07125	1.05884	1.05392		477.4	1.21712	1.24387	1.04248	1.01987	0.51688			177.4	1.26466	1.27294	1.28579	1.26336	1.24998		477.4	0.69778	0.68406	0.71264	0.71264	0.41661
																		177.6	1.06396	1.07488	1.07409	1.05994	1.04892		477.6	1.21814	1.24463	1.04299	1.02023	0.51769			177.6	1.27004	1.27041	1.28254	1.26161	1.24861		477.6	0.69767	0.68432	0.71253	0.71253	0.41667
																		177.8	1.06428	1.07641	1.07216	1.05709	1.0536		477.8	1.21871	1.24536	1.04401	1.02067	0.51776			177.8	1.26365	1.27248	1.28277	1.26347	1.24539		477.8	0.69743	0.68386	0.71265	0.71265	0.41621
																		178	1.06374	1.07854	1.07379	1.05997	1.05333		478	1.21882	1.24595	1.04517	1.02064	0.51809			178	1.26703	1.27317	1.28412	1.26352	1.25075		478	0.69758	0.68363	0.71218	0.71218	0.41543
																		178.2	1.06314	1.07679	1.07352	1.06189	1.05278		478.2	1.21983	1.2461	1.04632	1.02114	0.51874			178.2	1.2698	1.27312	1.2845	1.26707	1.25089		478.2	0.6978	0.6837	0.71195	0.71195	0.41539
																		178.4	1.06761	1.08096	1.07576	1.06454	1.05397		478.4	1.22041	1.24712	1.04727	1.02142	0.51873			178.4	1.2654	1.27437	1.2869	1.26377	1.25049		478.4	0.69794	0.68352	0.71143	0.71143	0.41482
																		178.6	1.06895	1.07958	1.07583	1.05727	1.05266		478.6	1.22096	1.24789	1.04815	1.02199	0.51912			178.6	1.26729	1.27272	1.28694	1.26484	1.24885		478.6	0.69791	0.6833	0.71132	0.71132	0.41406
																		178.8	1.06509	1.08216	1.07484	1.06176	1.05659		478.8	1.2217	1.24902	1.04902	1.02221	0.5198			178.8	1.26899	1.27413	1.28634	1.26861	1.24987		478.8	0.69777	0.68382	0.71152	0.71152	0.41444
																		179	1.06657	1.08159	1.07754	1.05672	1.058		479	1.22243	1.25054	1.04928	1.02252	0.51989			179	1.26986	1.27352	1.28998	1.26636	1.24794		479	0.69786	0.68429	0.71114	0.71114	0.41523
																		179.2	1.06442	1.08341	1.07522	1.0604	1.05875		479.2	1.22319	1.25135	1.04926	1.02284	0.52062			179.2	1.26864	1.27777	1.28805	1.26996	1.25232		479.2	0.69818	0.68437	0.71095	0.71095	0.4155
																		179.4	1.06303	1.0841	1.07661	1.06522	1.05709		479.4	1.22365	1.25217	1.04964	1.02345	0.52028			179.4	1.26507	1.27539	1.29101	1.26623	1.24978		479.4	0.69864	0.68433	0.71074	0.71074	0.41622
																		179.6	1.06768	1.08465	1.07966	1.0633	1.05702		479.6	1.22448	1.25213	1.05	1.02393	0.51975			179.6	1.27212	1.27615	1.29265	1.26394	1.25407		479.6	0.69889	0.68511	0.71006	0.71006	0.4168
																		179.8	1.0697	1.08131	1.08024	1.06423	1.05957		479.8	1.22522	1.2526	1.04964	1.02388	0.51961			179.8	1.26909	1.27259	1.28762	1.2669	1.25301		479.8	0.69942	0.686	0.70994	0.70994	0.41664
																		180	1.0691	1.08377	1.08201	1.065	1.06203		480	1.22566	1.2529	1.05041	1.02386	0.5194			180	1.27105	1.27704	1.28711	1.27158	1.25174		480	0.69899	0.68615	0.70994	0.70994	0.41685
																		180.2	1.06904	1.08374	1.0789	1.06766	1.05817		480.2	1.22629	1.25324	1.05084	1.02418	0.51935			180.2	1.26925	1.27536	1.28816	1.2669	1.24881		480.2	0.69913	0.6862	0.71047	0.71047	0.41593
																		180.4	1.07393	1.08497	1.08284	1.06305	1.05747		480.4	1.22711	1.25389	1.05107	1.02499	0.51864			180.4	1.2709	1.2763	1.28837	1.26528	1.25183		480.4	0.69899	0.68598	0.71049	0.71049	0.41642
																		180.6	1.07282	1.0841	1.07863	1.0681	1.05681		480.6	1.227	1.25436	1.05167	1.02511	0.51896			180.6	1.27292	1.2779	1.2858	1.27175	1.25271		480.6	0.69917	0.6855	0.711	0.711	0.41656
																		180.8	1.06922	1.0842	1.08325	1.0653	1.06209		480.8	1.22767	1.25522	1.05146	1.02516	0.51904			180.8	1.26936	1.27592	1.28996	1.26804	1.25574		480.8	0.6996	0.68535	0.71201	0.71201	0.41664
																		181	1.07462	1.08916	1.08272	1.06428	1.05741		481	1.22804	1.25564	1.05151	1.02525	0.51895			181	1.26622	1.27727	1.28625	1.26565	1.25386		481	0.69952	0.68542	0.71195	0.71195	0.41673
																		181.2	1.06838	1.08954	1.07959	1.0692	1.0605		481.2	1.22922	1.25652	1.05189	1.02548	0.51947			181.2	1.26788	1.28054	1.2882	1.27021	1.25511		481.2	0.69976	0.68499	0.71222	0.71222	0.41666
																		181.4	1.07275	1.0898	1.08321	1.06898	1.05867		481.4	1.22959	1.2571	1.05262	1.02609	0.51944			181.4	1.27085	1.27749	1.2903	1.27019	1.2515		481.4	0.69938	0.68499	0.7123	0.7123	0.41694
																		181.6	1.07079	1.08527	1.08323	1.06448	1.06037		481.6	1.23019	1.25756	1.05328	1.02649	0.52004			181.6	1.27051	1.27929	1.2928	1.26731	1.25452		481.6	0.69921	0.68489	0.71223	0.71223	0.41647
																		181.8	1.06788	1.08506	1.08215	1.06216	1.06135		481.8	1.23033	1.25827	1.05427	1.02772	0.51989			181.8	1.27337	1.27913	1.29278	1.27112	1.25486		481.8	0.69918	0.68502	0.71235	0.71235	0.41693
																		182	1.07828	1.09318	1.08514	1.0673	1.06231		482	1.23083	1.25832	1.05479	1.0287	0.52007			182	1.27389	1.27844	1.29143	1.26997	1.25414		482	0.69917	0.68482	0.71193	0.71193	0.41687
																		182.2	1.07494	1.08754	1.08491	1.06964	1.06274		482.2	1.23155	1.25893	1.0555	1.03003	0.52019			182.2	1.27216	1.27923	1.29455	1.26505	1.25577		482.2	0.69902	0.68498	0.71182	0.71182	0.41675
																		182.4	1.07088	1.08959	1.08528	1.06888	1.06134		482.4	1.23265	1.25968	1.05575	1.03081	0.52036			182.4	1.27353	1.28136	1.29209	1.26984	1.25588		482.4	0.69877	0.68484	0.71198	0.71198	0.41691
																		182.6	1.07507	1.08939	1.08316	1.06771	1.06705		482.6	1.23286	1.26028	1.05583	1.0318	0.52046			182.6	1.27292	1.27934	1.29383	1.27257	1.25786		482.6	0.69891	0.68487	0.71208	0.71208	0.4172
																		182.8	1.07746	1.08746	1.08308	1.06636	1.06454		482.8	1.2332	1.26083	1.05575	1.03204	0.52059			182.8	1.26956	1.28102	1.29349	1.27093	1.25822		482.8	0.69948	0.68517	0.7117	0.7117	0.41772
																		183	1.07388	1.09067	1.08476	1.06903	1.06404		483	1.23388	1.2612	1.05643	1.03249	0.52067			183	1.278	1.27859	1.2901	1.2693	1.25937		483	0.69955	0.68531	0.71166	0.71166	0.41834
																		183.2	1.07927	1.091	1.08477	1.07431	1.06542		483.2	1.23437	1.26104	1.0566	1.0328	0.52079			183.2	1.27314	1.28352	1.29407	1.27578	1.25779		483.2	0.69956	0.68576	0.71169	0.71169	0.4183
																		183.4	1.07706	1.09377	1.08674	1.0747	1.06466		483.4	1.23488	1.26208	1.05715	1.03289	0.52057			183.4	1.26918	1.28044	1.29327	1.27579	1.25656		483.4	0.69951	0.68674	0.71158	0.71158	0.41888
																		183.6	1.07645	1.08938	1.08732	1.07128	1.06287		483.6	1.23515	1.26319	1.05763	1.03296	0.52074			183.6	1.27835	1.28149	1.2939	1.27656	1.25565		483.6	0.69985	0.68763	0.71144	0.71144	0.41919
																		183.8	1.07726	1.09183	1.08658	1.07001	1.06838		483.8	1.23507	1.2641	1.05811	1.03316	0.52093			183.8	1.27477	1.28405	1.29338	1.27662	1.2581		483.8	0.70023	0.68794	0.71191	0.71191	0.41865
																		184	1.07744	1.08718	1.09068	1.07442	1.06394		484	1.23544	1.2648	1.05896	1.03306	0.52109			184	1.27592	1.28376	1.2943	1.27192	1.25804		484	0.69993	0.68744	0.71207	0.71207	0.41904
																		184.2	1.07978	1.08981	1.09186	1.0749	1.06987		484.2	1.23591	1.26575	1.05888	1.03321	0.5214			184.2	1.27309	1.27732	1.28941	1.2757	1.26108		484.2	0.70022	0.68752	0.71223	0.71223	0.41866
																		184.4	1.07922	1.09835	1.08736	1.07489	1.06782		484.4	1.23572	1.26741	1.05891	1.03314	0.52159			184.4	1.27962	1.28312	1.29665	1.27517	1.25972		484.4	0.70029	0.68763	0.71201	0.71201	0.4187
																		184.6	1.08142	1.09294	1.08929	1.0716	1.07019		484.6	1.23653	1.26822	1.05999	1.03276	0.52195			184.6	1.2787	1.28479	1.29723	1.27495	1.26166		484.6	0.70095	0.6878	0.71252	0.71252	0.41861
																		184.8	1.07971	1.09204	1.09377	1.07705	1.0722		484.8	1.23724	1.26932	1.06066	1.0328	0.52237			184.8	1.27892	1.28064	1.29825	1.27528	1.2599		484.8	0.70112	0.68803	0.71293	0.71293	0.41823
																		185	1.07978	1.09658	1.08818	1.06841	1.06886		485	1.23806	1.26984	1.06133	1.0331	0.52246			185	1.27587	1.28536	1.29733	1.27139	1.26236		485	0.70118	0.68815	0.71307	0.71307	0.41787
																		185.2	1.07963	1.09444	1.09205	1.07553	1.07314		485.2	1.23881	1.27072	1.06185	1.03318	0.52278			185.2	1.27636	1.28391	1.2969	1.27389	1.26143		485.2	0.7018	0.68808	0.71378	0.71378	0.4179
																		185.4	1.08241	1.09499	1.08924	1.07898	1.07147		485.4	1.23946	1.27126	1.06275	1.03439	0.52278			185.4	1.2766	1.28217	1.29756	1.27249	1.25827		485.4	0.70147	0.6888	0.71351	0.71351	0.41761
																		185.6	1.08621	1.09491	1.09112	1.07988	1.0706		485.6	1.24	1.27189	1.06326	1.03584	0.52312			185.6	1.27917	1.28232	1.29688	1.27513	1.26371		485.6	0.70179	0.68925	0.71336	0.71336	0.4174
																		185.8	1.0807	1.09889	1.0894	1.07362	1.06841		485.8	1.24037	1.27221	1.06378	1.03707	0.5231			185.8	1.27854	1.28514	1.29959	1.2744	1.26075		485.8	0.70213	0.68964	0.71362	0.71362	0.41782
																		186	1.08417	1.09263	1.09373	1.07917	1.07276		486	1.24099	1.27269	1.0638	1.03747	0.52333			186	1.2802	1.28725	1.29641	1.27643	1.25872		486	0.70199	0.68912	0.71395	0.71395	0.41749
																		186.2	1.08368	1.09674	1.09226	1.07682	1.06929		486.2	1.24146	1.27358	1.06431	1.03808	0.52278			186.2	1.28083	1.2887	1.30057	1.27736	1.2645		486.2	0.70168	0.68859	0.71465	0.71465	0.41764
																		186.4	1.08216	1.0989	1.09374	1.07697	1.07592		486.4	1.24158	1.274	1.0639	1.0389	0.52308			186.4	1.27698	1.28535	1.29721	1.27449	1.26281		486.4	0.70205	0.68815	0.71468	0.71468	0.41779
																		186.6	1.07731	1.09723	1.09481	1.07908	1.06985		486.6	1.24155	1.27418	1.06407	1.03898	0.52285			186.6	1.2789	1.2876	1.29561	1.2808	1.26614		486.6	0.70263	0.68782	0.71472	0.71472	0.41739
																		186.8	1.08783	1.09669	1.09598	1.0772	1.07179		486.8	1.24254	1.27465	1.06421	1.03926	0.52262			186.8	1.28055	1.29057	1.30253	1.27818	1.26187		486.8	0.70279	0.68802	0.71458	0.71458	0.41687
																		187	1.08532	1.1003	1.09488	1.07515	1.07461		487	1.2432	1.27498	1.06464	1.03942	0.5227			187	1.28019	1.2882	1.29935	1.28034	1.26195		487	0.70253	0.68813	0.71483	0.71483	0.41635
																		187.2	1.08456	1.10165	1.0929	1.07765	1.0744		487.2	1.2437	1.27528	1.06494	1.03983	0.52294			187.2	1.27945	1.28687	1.30351	1.27397	1.2606		487.2	0.70236	0.68834	0.71489	0.71489	0.41588
																		187.4	1.08628	1.09998	1.093	1.07754	1.07184		487.4	1.2442	1.27627	1.06556	1.03987	0.5232			187.4	1.2787	1.28526	1.3032	1.27832	1.26337		487.4	0.70195	0.68915	0.71518	0.71518	0.41667
																		187.6	1.08323	1.10288	1.09856	1.08293	1.07366		487.6	1.24431	1.27729	1.06627	1.0401	0.52316			187.6	1.28491	1.28723	1.30048	1.27935	1.26364		487.6	0.70233	0.68932	0.71508	0.71508	0.41707
																		187.8	1.08208	1.10039	1.09682	1.08454	1.0753		487.8	1.24476	1.27802	1.06666	1.04042	0.52382			187.8	1.27771	1.28985	1.29946	1.27669	1.26169		487.8	0.70223	0.6893	0.71485	0.71485	0.41705
																		188	1.08687	1.09897	1.09219	1.08059	1.08042		488	1.24516	1.2788	1.06736	1.04039	0.52428			188	1.28004	1.28944	1.30324	1.28072	1.26463		488	0.7022	0.68949	0.71463	0.71463	0.41738
																		188.2	1.08876	1.1001	1.09709	1.08149	1.07552		488.2	1.2455	1.27983	1.06822	1.04048	0.52489			188.2	1.28667	1.29369	1.29822	1.28318	1.26495		488.2	0.7022	0.68961	0.71502	0.71502	0.41715
																		188.4	1.08799	1.09958	1.09665	1.08302	1.07866		488.4	1.2458	1.28067	1.06914	1.04116	0.52491			188.4	1.28126	1.28817	1.29937	1.27928	1.26218		488.4	0.70212	0.68985	0.71517	0.71517	0.41721
																		188.6	1.0895	1.10272	1.09803	1.08196	1.07836		488.6	1.24719	1.28062	1.07067	1.04161	0.52527			188.6	1.28474	1.29073	1.3057	1.28132	1.26643		488.6	0.70211	0.68935	0.71537	0.71537	0.41766
																		188.8	1.09277	1.10491	1.09774	1.08458	1.07681		488.8	1.2477	1.28137	1.07083	1.04183	0.52543			188.8	1.28076	1.2899	1.30316	1.2812	1.26648		488.8	0.70246	0.68937	0.71576	0.71576	0.4177
																		189	1.09055	1.10449	1.09884	1.07981	1.07569		489	1.24787	1.28152	1.07192	1.0418	0.5256			189	1.28238	1.29342	1.3071	1.28331	1.26629		489	0.70317	0.68918	0.71527	0.71527	0.41819
																		189.2	1.08825	1.10499	1.09887	1.08293	1.07911		489.2	1.24808	1.28226	1.07236	1.04199	0.52614			189.2	1.28167	1.29016	1.29864	1.28377	1.26915		489.2	0.70298	0.68955	0.71514	0.71514	0.41812
																		189.4	1.09398	1.10848	1.10136	1.08175	1.07999		489.4	1.24909	1.28297	1.07281	1.04233	0.52605			189.4	1.27804	1.29193	1.30118	1.28208	1.26558		489.4	0.70319	0.68977	0.71474	0.71474	0.41832
																		189.6	1.09151	1.1056	1.09678	1.08315	1.08131		489.6	1.2498	1.28333	1.07267	1.04255	0.52634			189.6	1.28117	1.29178	1.30126	1.28007	1.26533		489.6	0.70349	0.69022	0.71469	0.71469	0.41883
																		189.8	1.08846	1.10736	1.10086	1.08344	1.07936		489.8	1.25042	1.28334	1.07283	1.04254	0.52646			189.8	1.28276	1.29353	1.3074	1.27913	1.26896		489.8	0.70341	0.68999	0.7146	0.7146	0.41941
																		190	1.09173	1.10825	1.10173	1.08858	1.08288		490	1.25105	1.28391	1.07274	1.0433	0.52636			190	1.28286	1.29076	1.30167	1.28319	1.26806		490	0.70292	0.68912	0.71481	0.71481	0.42015
																		190.2	1.09528	1.10539	1.10552	1.08435	1.07935		490.2	1.25194	1.28451	1.07259	1.0443	0.52566			190.2	1.28563	1.29196	1.30205	1.28518	1.27056		490.2	0.7026	0.68879	0.71456	0.71456	0.42028
																		190.4	1.09528	1.10977	1.10348	1.08486	1.08054		490.4	1.25226	1.28511	1.07173	1.04555	0.52576			190.4	1.286	1.29404	1.30438	1.28723	1.26954		490.4	0.70247	0.68914	0.71416	0.71416	0.41993
																		190.6	1.09521	1.10678	1.1058	1.08599	1.08263		490.6	1.25344	1.28566	1.07239	1.04611	0.525			190.6	1.28421	1.29429	1.30419	1.28571	1.26714		490.6	0.70273	0.68938	0.71444	0.71444	0.41946
																		190.8	1.09209	1.11027	1.10533	1.08838	1.0796		490.8	1.25487	1.28597	1.07277	1.04704	0.52453			190.8	1.28269	1.29729	1.30685	1.28399	1.26742		490.8	0.70295	0.68941	0.71404	0.71404	0.41949
																		191	1.09285	1.10409	1.1004	1.0889	1.07799		491	1.25536	1.28627	1.07387	1.04707	0.52459			191	1.28703	1.29426	1.30086	1.28431	1.26971		491	0.70325	0.68975	0.71426	0.71426	0.41934
																		191.2	1.09251	1.10843	1.10411	1.09036	1.08481		491.2	1.25679	1.28685	1.07513	1.04789	0.52476			191.2	1.28584	1.29413	1.30783	1.28439	1.27332		491.2	0.70311	0.69014	0.71441	0.71441	0.41957
																		191.4	1.093	1.10863	1.10516	1.08484	1.08169		491.4	1.25732	1.28801	1.07578	1.04866	0.52495			191.4	1.285	1.28894	1.30328	1.28268	1.26851		491.4	0.70344	0.69044	0.71493	0.71493	0.42022
																		191.6	1.09387	1.11197	1.10508	1.08835	1.08712		491.6	1.25766	1.28914	1.07678	1.04904	0.52549			191.6	1.2887	1.29262	1.3067	1.28842	1.26651		491.6	0.70385	0.69094	0.71517	0.71517	0.42022
																		191.8	1.09724	1.11424	1.10749	1.08879	1.08213		491.8	1.25804	1.28981	1.07777	1.04977	0.52608			191.8	1.29059	1.29357	1.31252	1.28577	1.27013		491.8	0.70471	0.69121	0.71559	0.71559	0.4197
																		192	1.09593	1.10587	1.10841	1.08843	1.08161		492	1.25836	1.29069	1.07867	1.05009	0.5258			192	1.28594	1.29348	1.30767	1.28487	1.27074		492	0.70537	0.69161	0.71592	0.71592	0.41941
																		192.2	1.09918	1.11454	1.10859	1.09581	1.07966		492.2	1.25848	1.29129	1.07989	1.05069	0.52626			192.2	1.28762	1.29506	1.30837	1.28412	1.27336		492.2	0.70561	0.69139	0.71657	0.71657	0.4192
																		192.4	1.10169	1.11322	1.10726	1.09212	1.0871		492.4	1.25856	1.29228	1.08047	1.05111	0.52616			192.4	1.28726	1.29495	1.31079	1.28905	1.27172		492.4	0.7057	0.69146	0.71687	0.71687	0.41891
																		192.6	1.09897	1.11352	1.10777	1.09333	1.08715		492.6	1.25916	1.29326	1.08086	1.05111	0.52644			192.6	1.28655	1.29229	1.30499	1.28264	1.27503		492.6	0.70569	0.69131	0.71697	0.71697	0.41896
																		192.8	1.09806	1.11295	1.10614	1.09209	1.08686		492.8	1.25882	1.29463	1.08132	1.05137	0.5267			192.8	1.29001	1.29184	1.31078	1.28746	1.27		492.8	0.70625	0.6921	0.71719	0.71719	0.41863
																		193	1.09766	1.1125	1.10829	1.09489	1.08637		493	1.25903	1.29489	1.0827	1.05142	0.52725			193	1.28797	1.29382	1.30743	1.28888	1.27206		493	0.70645	0.69212	0.7174	0.7174	0.41859
																		193.2	1.0982	1.11384	1.1085	1.09273	1.08699		493.2	1.25953	1.29584	1.08262	1.05169	0.52715			193.2	1.29071	1.29374	1.30263	1.28904	1.27473		493.2	0.70647	0.69231	0.71817	0.71817	0.41837
																		193.4	1.09675	1.11534	1.1079	1.09074	1.08691		493.4	1.26047	1.29582	1.08286	1.05208	0.52649			193.4	1.29186	1.2936	1.30863	1.28674	1.27113		493.4	0.7065	0.69212	0.71824	0.71824	0.41893
																		193.6	1.10003	1.11195	1.1099	1.08934	1.08851		493.6	1.26121	1.29575	1.08276	1.05293	0.52679			193.6	1.29193	1.29457	1.31108	1.2877	1.27462		493.6	0.70617	0.69193	0.71799	0.71799	0.41936
																		193.8	1.09981	1.10692	1.11153	1.09471	1.08846		493.8	1.26222	1.29616	1.08303	1.05373	0.52664			193.8	1.28993	1.30055	1.30965	1.28947	1.27561		493.8	0.7064	0.6917	0.71815	0.71815	0.41992
																		194	1.09603	1.11064	1.10971	1.09395	1.08776		494	1.26275	1.29653	1.08366	1.05462	0.52533			194	1.28815	1.30061	1.30577	1.28799	1.27311		494	0.70589	0.69201	0.71863	0.71863	0.42044
																		194.2	1.10608	1.11268	1.10838	1.09476	1.09092		494.2	1.26347	1.29715	1.08384	1.05518	0.52481			194.2	1.28989	1.29866	1.31078	1.29011	1.27488		494.2	0.70597	0.6924	0.71849	0.71849	0.42068
																		194.4	1.09903	1.11546	1.11332	1.09678	1.0885		494.4	1.26384	1.29779	1.08395	1.05578	0.52471			194.4	1.2921	1.29739	1.30814	1.28525	1.27186		494.4	0.70565	0.69259	0.71851	0.71851	0.42105
																		194.6	1.10119	1.11563	1.11242	1.09376	1.09034		494.6	1.26446	1.29788	1.085	1.0561	0.52491			194.6	1.28511	1.29855	1.30981	1.28755	1.27244		494.6	0.70626	0.69272	0.71829	0.71829	0.4211
																		194.8	1.10262	1.11456	1.10984	1.09485	1.0854		494.8	1.2653	1.2981	1.08596	1.0557	0.52541			194.8	1.28627	1.30475	1.31043	1.28943	1.27398		494.8	0.70631	0.69222	0.71852	0.71852	0.4215
																		195	1.10375	1.11457	1.11402	1.09626	1.09142		495	1.26561	1.29879	1.08634	1.05548	0.52556			195	1.29234	1.29672	1.31195	1.29306	1.27626		495	0.70625	0.6922	0.71869	0.71869	0.42125
																		195.2	1.10542	1.11706	1.11449	1.0962	1.09328		495.2	1.26611	1.29933	1.08668	1.05599	0.52563			195.2	1.29255	1.2993	1.31252	1.29269	1.2717		495.2	0.70582	0.69172	0.7184	0.7184	0.42088
																		195.4	1.10058	1.11811	1.11601	1.09698	1.09019		495.4	1.26627	1.30016	1.08703	1.0567	0.52623			195.4	1.29233	1.29994	1.30956	1.28803	1.27525		495.4	0.70606	0.69138	0.71814	0.71814	0.421
																		195.6	1.1047	1.11594	1.11025	1.09606	1.09031		495.6	1.26689	1.301	1.08745	1.05647	0.52668			195.6	1.28992	1.29859	1.31141	1.29022	1.27391		495.6	0.70647	0.69152	0.71816	0.71816	0.42154
																		195.8	1.09974	1.1182	1.11314	1.09827	1.09081		495.8	1.26733	1.30211	1.08757	1.05661	0.52673			195.8	1.29326	1.30031	1.31057	1.29152	1.2763		495.8	0.70691	0.69117	0.71802	0.71802	0.42165
																		196	1.10407	1.12221	1.11134	1.09794	1.09648		496	1.26787	1.30317	1.08745	1.05649	0.5269			196	1.29617	1.30551	1.31022	1.29441	1.28031		496	0.70682	0.69157	0.71745	0.71745	0.42173
																		196.2	1.10607	1.11873	1.11523	1.10191	1.09292		496.2	1.26824	1.30342	1.08716	1.05658	0.52749			196.2	1.29677	1.29722	1.31457	1.28885	1.2776		496.2	0.70643	0.69164	0.71745	0.71745	0.42161
																		196.4	1.10599	1.1224	1.11752	1.10022	1.09268		496.4	1.26871	1.30435	1.08741	1.05634	0.52807			196.4	1.29321	1.3017	1.31363	1.29532	1.2787		496.4	0.70613	0.69212	0.71768	0.71768	0.42177
																		196.6	1.10626	1.11645	1.11507	1.09648	1.09192		496.6	1.26914	1.30504	1.08749	1.05718	0.52818			196.6	1.29612	1.29932	1.31389	1.29109	1.27823		496.6	0.70581	0.69243	0.71802	0.71802	0.42219
																		196.8	1.11085	1.11657	1.11576	1.09894	1.09672		496.8	1.26971	1.30579	1.08756	1.05774	0.5285			196.8	1.29587	1.30203	1.31745	1.29587	1.28064		496.8	0.7067	0.69301	0.71796	0.71796	0.42205
																		197	1.10344	1.12057	1.117	1.10606	1.09037		497	1.27026	1.30622	1.08807	1.05786	0.52837			197	1.29596	1.30017	1.31521	1.29149	1.27662		497	0.70689	0.69242	0.71804	0.71804	0.42203
																		197.2	1.10624	1.11945	1.11859	1.10022	1.09898		497.2	1.27096	1.30634	1.08798	1.05855	0.52814			197.2	1.29638	1.30192	1.31205	1.28892	1.27717		497.2	0.7072	0.69257	0.71818	0.71818	0.4226
																		197.4	1.1074	1.12135	1.11824	1.09963	1.09712		497.4	1.27165	1.3063	1.08856	1.0591	0.5279			197.4	1.29107	1.3015	1.31246	1.29108	1.28378		497.4	0.70732	0.69285	0.71786	0.71786	0.42273
																		197.6	1.10875	1.12279	1.11668	1.10031	1.09552		497.6	1.27293	1.30628	1.08892	1.05989	0.52804			197.6	1.29525	1.30347	1.31474	1.29577	1.27667		497.6	0.70766	0.69319	0.71802	0.71802	0.42294
																		197.8	1.10943	1.12202	1.11505	1.10047	1.09343		497.8	1.27377	1.30687	1.08971	1.06031	0.52756			197.8	1.29234	1.30564	1.31525	1.29258	1.27966		497.8	0.70778	0.69366	0.71855	0.71855	0.42304
																		198	1.10911	1.1227	1.12102	1.09967	1.09481		498	1.27407	1.30746	1.0905	1.06065	0.52677			198	1.29588	1.30121	1.32192	1.29323	1.27757		498	0.70725	0.69404	0.71859	0.71859	0.42299
																		198.2	1.10651	1.12012	1.11371	1.10356	1.09561		498.2	1.27461	1.30824	1.09063	1.0611	0.52726			198.2	1.29853	1.30398	1.31715	1.29586	1.27841		498.2	0.70741	0.694	0.71848	0.71848	0.42287
																		198.4	1.11094	1.12384	1.11916	1.10273	1.1002		498.4	1.27524	1.30906	1.09096	1.06126	0.52755			198.4	1.29385	1.30549	1.31719	1.29509	1.27413		498.4	0.70691	0.6941	0.71854	0.71854	0.42271
																		198.6	1.10932	1.12677	1.11828	1.10119	1.09756		498.6	1.27589	1.30958	1.09176	1.06155	0.52793			198.6	1.29637	1.30617	1.31567	1.29407	1.2806		498.6	0.70709	0.69403	0.71872	0.71872	0.42249
																		198.8	1.11303	1.12287	1.12055	1.10194	1.09489		498.8	1.27672	1.31058	1.09257	1.06158	0.52786			198.8	1.29708	1.30977	1.31786	1.29664	1.27616		498.8	0.7069	0.6935	0.71917	0.71917	0.4224
																		199	1.11016	1.12496	1.11855	1.10374	1.0985		499	1.27719	1.31151	1.09279	1.06226	0.52763			199	1.29564	1.3031	1.31315	1.29633	1.28147		499	0.70695	0.6935	0.71887	0.71887	0.42215
																		199.2	1.11181	1.12725	1.1233	1.10321	1.10113		499.2	1.27783	1.31234	1.09344	1.06298	0.52782			199.2	1.30115	1.30659	1.32077	1.2964	1.27645		499.2	0.70698	0.69349	0.71852	0.71852	0.42217
																		199.4	1.10904	1.12608	1.12064	1.10319	1.09813		499.4	1.27867	1.31359	1.09388	1.06354	0.52835			199.4	1.29855	1.30586	1.31745	1.29714	1.28095		499.4	0.70738	0.69369	0.71827	0.71827	0.42272
																		199.6	1.11144	1.12652	1.1261	1.10285	1.09821		499.6	1.27918	1.3146	1.09398	1.06337	0.52842			199.6	1.29824	1.30687	1.31739	1.30202	1.28054		499.6	0.70776	0.69368	0.71848	0.71848	0.42338
																		199.8	1.11252	1.12506	1.12288	1.10569	1.098		499.8	1.27969	1.31512	1.09392	1.06344	0.52875			199.8	1.29697	1.30638	1.31713	1.2934	1.27745		499.8	0.70762	0.69389	0.71842	0.71842	0.42334
																		200	1.11386	1.12947	1.12321	1.10729	1.10448		500

## Sheet: Figure 6
	100				10				1				0.1
Comp.1	5.30605	6.28308	8.12864	6.39724	-2.15016	1.36588	1.34299	7.29148	2.56633	4.09766	-0.77752	1.6165	2.77441	4.1318	-0.24739	2.82029
Comp.2	30.5531	33.635	24.9868	28.7188	18.6232	20.2834	21.7353	22.2184	1.56061	4.57572	-3.60488	0.859844	1.3872	6.04405	-2.79201	0.171969
Comp.3	36.8996	41.6937	35.8721	35.7696	22.9582	17.0394	16.54	20.9114	1.49124	2.01469	-3.39282	0.378325	1.3872	1.29759	-6.07881	-1.96045
Comp.4	100	100	100	100	36.6915	37.4936	40.7139	41.307	-0.03468	5.19037	4.13501	5.95013	0.242763	2.4586	13.854	8.59845
Comp.4
400	46.74	44.06	43.38
100	71.08	72.26	73.25
25	101.47	100.84	99.75
6.25	101.8	102.52	101.55
1.56	105.11	105.02	103.74
0.39	107.02	105.25	102.28
0.09	104.36	105.93	106.69
0	97.81	98.86	103.33
Comp.4
100	99.4682	100.258	99.5438
25	101.667	101.299	100.502
6.25	57.3128	32.3291	36.2325
1.5625	13.8862	5.25339	9.20782
0.390625	6.03355	3.43739	2.7855
0.097656	2.77232	4.38624	2.62296

## Sheet: Figure S4
	SARS-CoV SUD-core			SARS-CoV-2 SUD-core			SARS-CoV-2 SUD-core-CC
Wavelength	Experimental	Fitted	residuals	Experimental	Fitted	residuals	Experimental	Fitted	residuals				SARS-CoV SUD-core		SARS-CoV-2 SUD-core		SARS-CoV-2 SUD-core-CC
200	-1.0891	-1.1139	0.0247	-0.0569	-0.0796	0.0227	0.3981	0.4505	-0.0524			temprature	mdeg	temprature	mdeg	temprature	mdeg
201	-1.5092	-1.395	-0.1143	-0.5256	-0.4858	-0.0398	-0.2313	-0.4435	0.2122			20.02	-23.2031	19.99	-18.8544
202	-1.5026	-1.6424	0.1399	-0.8576	-0.8512	-0.0064	-1.4473	-1.2507	-0.1967			21.05	-23.2108	21.06	-19.6359	21.07	-31.9634
203	-1.9393	-1.8673	-0.072	-1.1739	-1.1713	-0.0026	-1.8402	-1.9056	0.0654			22.06	-22.5658	22.11	-17.8811	22.04	-31.9917
204	-2.0842	-2.0757	-0.0085	-1.4234	-1.4529	0.0295	-2.4965	-2.4087	-0.0877			23.06	-23.5596	23.08	-19.7242	23.05	-29.6544
205	-2.2216	-2.2505	0.0289	-1.675	-1.6757	0.0007	-2.6788	-2.7571	0.0783			24.08	-23.1392	24.07	-18.2949	24.07	-29.3853
206	-2.3761	-2.3923	0.0162	-1.8394	-1.8493	0.0098	-2.9918	-2.9722	-0.0196			25.04	-25.0229	25.07	-20.5019	25.05	-30.8528
207	-2.5396	-2.5028	-0.0367	-1.9614	-1.9522	-0.0092	-3.0523	-3.0566	0.0042			26.09	-22.931	26.03	-19.3453	26.04	-32.0117
208	-2.5414	-2.5635	0.0221	-2.0015	-1.9958	-0.0056	-3.0418	-3.0696	0.0278			27.09	-25.2971	27.06	-19.5026	27.06	-30.4288
209	-2.5603	-2.5816	0.0213	-2.0172	-1.9996	-0.0176	-3.0637	-3.0399	-0.0238			28.07	-24.2279	28.07	-19.3332	28.08	-29.303
210	-2.5708	-2.5519	-0.0189	-1.9639	-1.9675	0.0036	-2.9635	-2.9574	-0.0061			29.04	-25.0568	29.06	-20.4732	29.05	-30.2555
211	-2.5494	-2.5245	-0.0249	-1.9245	-1.9358	0.0113	-2.9096	-2.8778	-0.0319			30.04	-23.7072	30.08	-18.8302	30.04	-31.6675
212	-2.5163	-2.4907	-0.0256	-1.9009	-1.9054	0.0045	-2.7991	-2.8208	0.0217			31.1	-23.345	31.09	-19.628	31.04	-30.5287
213	-2.4851	-2.4808	-0.0043	-1.8881	-1.8973	0.0093	-2.7628	-2.7919	0.0291			32.08	-24.347	32.06	-19.518	32.1	-29.9139
214	-2.4746	-2.4839	0.0093	-1.9203	-1.8938	-0.0265	-2.7895	-2.7863	-0.0032			33.03	-23.5725	33.02	-19.6793	33.08	-30.4302
215	-2.4599	-2.5019	0.0419	-1.8968	-1.902	0.0051	-2.8358	-2.8313	-0.0045			34.03	-23.7542	34.09	-19.3931	34.06	-30.7105
216	-2.4921	-2.5187	0.0266	-1.9264	-1.9097	-0.0166	-2.8921	-2.854	-0.0381			35.04	-23.1855	35.09	-19.5948	35.06	-30.871
217	-2.5337	-2.5462	0.0125	-1.899	-1.927	0.028	-2.8865	-2.8885	0.002			36.08	-23.8013	36.11	-19.2952	36.07	-30.5535
218	-2.5868	-2.5883	0.0015	-1.9183	-1.9433	0.025	-2.9047	-2.8984	-0.0063			37.1	-23.4915	37.05	-19.3885	37.06	-29.25
219	-2.6088	-2.6007	-0.0081	-1.9327	-1.9443	0.0116	-2.9271	-2.9145	-0.0126			38.08	-21.8837	38.04	-19.1831	38.03	-31.5124
220	-2.6299	-2.5956	-0.0344	-1.94	-1.9267	-0.0134	-2.9189	-2.9273	0.0084			39.03	-23.5494	39.05	-19.5011	39.09	-31.2231
221	-2.621	-2.5804	-0.0406	-1.9241	-1.9074	-0.0167	-2.9014	-2.9302	0.0288			40.06	-23.6926	40.03	-18.9648	40.05	-29.8702
222	-2.5845	-2.5683	-0.0162	-1.8854	-1.9017	0.0163	-2.8714	-2.9111	0.0397			41.07	-22.5625	41.06	-18.8382	41.13	-27.6805
223	-2.4986	-2.5225	0.0238	-1.8468	-1.8638	0.017	-2.8345	-2.8556	0.0212			42.03	-20.2948	42.06	-18.4318	42.08	-26.9555
224	-2.4104	-2.4547	0.0444	-1.8023	-1.8149	0.0126	-2.7707	-2.7723	0.0016			43.05	-16.264	43.07	-15.1528	43.08	-23.788
225	-2.3281	-2.3527	0.0246	-1.7357	-1.7378	0.0021	-2.6408	-2.6503	0.0095			44.06	-12.0378	44.09	-11.4159	44.05	-20.3474
226	-2.2111	-2.2236	0.0125	-1.666	-1.6366	-0.0294	-2.5145	-2.5044	-0.0101			45.06	-10.0441	45.09	-7.59189	45.06	-14.4765
227	-2.0945	-2.077	-0.0176	-1.5719	-1.5208	-0.0511	-2.36	-2.3337	-0.0263			46.09	-4.54369	46.04	-6.10567	46.07	-9.7656
228	-1.9258	-1.9208	-0.005	-1.4399	-1.4044	-0.0355	-2.1782	-2.1464	-0.0318			47.04	-5.1086	47.06	-5.00547	47.06	-7.50824
229	-1.7594	-1.7443	-0.0151	-1.2941	-1.2791	-0.015	-1.962	-1.9407	-0.0213			48.05	-5.16681	48.12	-7.46335	48.08	-7.06258
230	-1.5436	-1.5554	0.0118	-1.1236	-1.153	0.0294	-1.728	-1.7259	-0.0021			49.05	-6.82449	49.07	-4.85872	49.09	-10.8688
231	-1.3585	-1.3625	0.004	-0.9898	-1.0013	0.0115	-1.5078	-1.5003	-0.0074			50.04	-4.67553	50.11	-5.62456	50.09	-10.5819
232	-1.1619	-1.1787	0.0168	-0.8456	-0.8729	0.0273	-1.2976	-1.3022	0.0046			51.08	-4.79638	51.05	-3.91692	51.04	-8.38546
233	-0.9955	-0.9988	0.0033	-0.7341	-0.7461	0.0121	-1.0984	-1.0995	0.0011			52.11	-5.12742	52.05	-6.5457	52.05	-7.80039
234	-0.8407	-0.8312	-0.0095	-0.6296	-0.6256	-0.004	-0.9238	-0.9283	0.0045			53.09	-5.11508	53.05	-4.62071	53.04	-7.9508
235	-0.6951	-0.6908	-0.0043	-0.5361	-0.5283	-0.0078	-0.7836	-0.7851	0.0014			54.03	-3.32418	54.05	-2.6115	54.06	-10.1158
236	-0.5853	-0.5677	-0.0176	-0.4562	-0.4391	-0.0171	-0.6521	-0.655	0.0029			55.04	-3.04899	55.04	-4.98789	55.09	-9.26789
237	-0.4724	-0.4656	-0.0068	-0.3628	-0.357	-0.0058	-0.525	-0.5338	0.0088			56.02	-6.68848	56.08	-4.91097	56.08	-7.91169
238	-0.39	-0.3764	-0.0135	-0.2936	-0.2851	-0.0085	-0.4213	-0.4352	0.0139			57.07	-4.46796	57.07	-6.71024	57.04	-6.58288
239	-0.3234	-0.3081	-0.0154	-0.2388	-0.2251	-0.0136	-0.3431	-0.3478	0.0047			58.08	-2.79278	58.05	-5.63611	58.02	-8.76558
240	-0.2555	-0.2481	-0.0074	-0.1774	-0.177	-0.0004	-0.2824	-0.2778	-0.0046			59.07	-2.79692	59.03	-5.76362	59.03	-7.69047
241	-0.2085	-0.2023	-0.0063	-0.1472	-0.1449	-0.0024	-0.2314	-0.2258	-0.0056			60.07	-4.26612	60.07	-5.20895	60.07	-11.0427
242	-0.1672	-0.166	-0.0011	-0.1058	-0.1169	0.0111	-0.1824	-0.1841	0.0017			61.04	-2.92645	61.07	-5.32994	61.11	-9.67539
243	-0.1299	-0.134	0.0042	-0.0817	-0.0904	0.0087	-0.1363	-0.1462	0.0099			62.06	-4.98137	62.1	-3.34429	62.06	-7.72268
244	-0.0954	-0.102	0.0065	-0.0681	-0.0711	0.003	-0.1031	-0.1214	0.0182			63.05	-4.0223	63.06	-3.97598	63.07	-9.22843
245	-0.0764	-0.0804	0.0039	-0.0641	-0.0549	-0.0092	-0.0775	-0.0991	0.0216			64.09	-3.57229	64.07	-6.58939	64.08	-8.71704
246	-0.0522	-0.0535	0.0013	-0.0535	-0.0376	-0.0159	-0.0574	-0.0783	0.0209			65.07	-3.75177	65.06	-4.75899	65.05	-7.57096
247	-0.0524	-0.0361	-0.0163	-0.0371	-0.0245	-0.0126	-0.0514	-0.0497	-0.0017			66.05	-3.28162	66.04	-2.49982	66.04	-8.84851
248	-0.0378	-0.0235	-0.0143	-0.02	-0.0143	-0.0057	-0.0371	-0.0244	-0.0127			67.03	-1.74308	67.04	-4.00881	67.1	-9.04587
249	-0.0304	-0.0067	-0.0237	-0.0095	-0.0045	-0.005	-0.0274	-0.0091	-0.0183			68.05	-3.1357	68.03	-5.53916	68.05	-9.73499
250	-0.0098	-0.0012	-0.0087	-0.007	0.0001	-0.0071	-0.0143	0.0017	-0.016			69.06	-3.85737	69.1	-4.61759	69.07	-7.7522
												70.07	-4.32505	70.04	-6.50054	70.05	-5.07223
												71.06	-4.08332	71.06	-7.09557	71.08	-9.19611
												72.1	-4.09179	72.04	-4.58344	72.05	-7.67425
												73.03	-4.36707	73.07	-5.16582	73.09	-6.19133
												74.04	-1.53696	74.07	-5.84059	74.1	-7.97797
												75.04	-2.80598	75.11	-4.11995	75.05	-8.5979
												76.09	-2.68556	76.04	-4.53319	76.06	-8.59543
												77.11	-4.62903	77.06	-5.68599	77.03	-6.77618
												78.08	-2.83299	78.07	-5.08849	78.08	-6.74832
												79.04	-4.76406	79.04	-6.61027	79.09	-8.78202
												80.05	-1.99758	80.04	-5.85555	80.09	-6.23027
												81.06	-3.76721	81.1	-4.8158	81.05	-7.51399
												82.04	-3.04218	82.13	-5.91147	82.05	-6.92972
												83.08	-4.36733	83.08	-5.18675	83.04	-8.68956
												84.08	-4.19569	84.05	-5.04032	84.05	-6.97862
												85.06	-3.67614	85.05	-6.89862	85.04	-7.03638
												86.04	-3.56643	86.04	-5.07822	86.05	-7.08872
												87.05	-1.87263	87.05	-4.94025	87.09	-7.08437
												88.08	-3.56157	88.13	-3.51634	88.06	-7.38338
												89.06	-2.48458	89.04	-3.38993	89.04	-5.94063
												90.08	-2.86711	90.05	-5.44944	90.06	-6.71768
												91.07	-1.95619	91.07	-6.18453	91.08	-6.42476
												92.08	-2.68825	92.05	-5.04809	92.05	-6.0326
												93.06	-2.27912	93.07	-3.03905	93.06	-6.9068
												94.02	-2.90034	94.05	-5.08591	94.08	-8.0524
												95.03	-2.90035	95.04	-3.79798	95.09	-5.53198
												96.11	-3.50739	96.09	-3.85136	96.05	-7.68608
												97.03	-3.33213	97.07	-5.69745	97.05	-7.23091
												98.1	-2.13408	98.06	-6.57853	98.08	-6.45623

## Sheet: Figure S6
SARS-CoV-2 SUD-Core binding to Paip1M						SARS-CoV-2 SUD-Core binding to Paip1M						SARS-CoV-2 SUD-Core-CC binding to Paip1M						SARS-CoV-2 SUD-Core binding to TRF2						SARS-CoV-2 SUD-Core binding to TRF2						SARS-CoV-2 SUD-Core-CC binding to TRF2
Time	Response	Response	Response	Response		Time	Response	Response	Response	Response		Time	Response	Response	Response	Response		Time	Response	Response	Response	Response		Time	Response	Response	Response	Response		Time	Response	Response	Response	Response
S	nm	nm	nm	nm		S	nm	nm	nm	nm		S	nm	nm	nm	nm		S	nm	nm	nm	nm		S	nm	nm	nm	nm		S	nm	nm	nm	nm
	83.33 (μM)	41.67	20.83	10.42			116.7	58.33	29.17	14.58			83.33	41.67	20.83	10.42			49nM	24nM	12nM	6nM			396nM	195nM	10nM	5nM			396nM	195nM	10nM	5nM
0	0.00174	0.00073955	0.00094863	-1.274e-05		0	0.00071771	0.00087518	-0.00115	0.0012		0	0.01176	0.01259	0.01101	0.00637		0	-0.00366	-0.00093211	-0.00291	-0.00041258		0	1.163e-05	-0.00323	-0.00206	-0.00055016		0	0.00118	0.00026913	-0.00136	0.00202
0.2	0.00563	0.00266	0.00216	0.00041362		0.2	-0.0009166	0.00162	-0.00040208	0.00181		0.2	0.01374	0.01345	0.01133	0.00606		0.2	-0.00389	-0.00051318	-0.00314	-0.00089318		0.2	0.00169	-0.00175	-0.00096959	-5.866e-05		0.2	0.00174	0.00112	-0.00076109	0.00188
0.4	0.00975	0.00492	0.00333	0.00071202		0.4	-0.00204	0.00184	0.00045655	0.00204		0.4	0.01581	0.01425	0.01131	0.00557		0.4	-0.00426	-0.00089535	-0.00336	-0.00135		0.4	0.0033	-0.00027465	-1.786e-05	0.00014717		0.4	0.00301	0.00241	-0.00020774	0.00231
0.6	0.0145	0.00725	0.00446	0.00129		0.6	-0.00316	0.00217	0.0014	0.00268		0.6	0.01812	0.01553	0.01171	0.00567		0.6	-0.00411	-0.00098197	-0.00352	-0.00187		0.6	0.00532	0.00154	0.00080371	0.00063344		0.6	0.00378	0.00332	0.00051236	0.00274
0.8	0.01961	0.00961	0.00593	0.00215		0.8	-0.00394	0.00273	0.00221	0.0033		0.8	0.02023	0.01665	0.01189	0.00541		0.8	-0.00408	-0.00109	-0.00379	-0.00219		0.8	0.007	0.00313	0.00191	0.00097939		0.8	0.00467	0.00422	0.0016	0.00313
1	0.02466	0.01225	0.00777	0.00284		1	-0.00457	0.00329	0.00301	0.00399		1	0.02244	0.0179	0.01221	0.00568		1	-0.00354	-0.00092821	-0.00418	-0.00262		1	0.00906	0.0053	0.00323	0.00163		1	0.00559	0.00499	0.00224	0.00323
1.2	0.0299	0.01454	0.00944	0.00369		1.2	-0.00522	0.00333	0.00381	0.00431		1.2	0.02438	0.01934	0.01241	0.00572		1.2	-0.00298	-0.00061634	-0.00398	-0.00262		1.2	0.01113	0.00701	0.00453	0.00185		1.2	0.00663	0.00587	0.00308	0.00333
1.4	0.03487	0.01689	0.01078	0.00402		1.4	-0.00496	0.00389	0.00509	0.00524		1.4	0.02696	0.02113	0.01349	0.00638		1.4	-0.00281	-0.00044103	-0.00388	-0.003		1.4	0.01329	0.0088	0.00562	0.00228		1.4	0.00799	0.0068	0.00396	0.00369
1.6	0.03948	0.01893	0.01203	0.00413		1.6	-0.00442	0.00455	0.00652	0.00608		1.6	0.02918	0.02219	0.01405	0.00676		1.6	-0.00228	-0.00016451	-0.00398	-0.00307		1.6	0.01528	0.01098	0.00667	0.00258		1.6	0.00866	0.00745	0.00484	0.00408
1.8	0.04399	0.0208	0.01324	0.00441		1.8	-0.00367	0.00514	0.0076	0.00689		1.8	0.03108	0.02364	0.01485	0.0076		1.8	-0.00123	0.00062682	-0.00334	-0.00261		1.8	0.01663	0.01249	0.00724	0.00241		1.8	0.00956	0.00775	0.00563	0.00387
2	0.04797	0.02293	0.01431	0.00472		2	-0.0021	0.00557	0.00826	0.00713		2	0.03256	0.02465	0.01616	0.00819		2	-0.00025582	0.00108	-0.00311	-0.00265		2	0.01776	0.01335	0.0076	0.00229		2	0.01054	0.00853	0.00677	0.00423
2.2	0.0511	0.02442	0.01521	0.00505		2.2	-0.00061482	0.00635	0.00874	0.00758		2.2	0.0335	0.02522	0.01731	0.00919		2.2	0.00137	0.00223	-0.00237	-0.00211		2.2	0.01899	0.01426	0.00803	0.00273		2.2	0.01116	0.0088	0.00736	0.00464
2.4	0.05455	0.02573	0.01684	0.00542		2.4	0.00090819	0.00712	0.00881	0.00811		2.4	0.03523	0.02661	0.01813	0.01001		2.4	0.00185	0.0025	-0.00276	-0.00218		2.4	0.02064	0.01552	0.00882	0.00322		2.4	0.01157	0.00875	0.00729	0.005
2.6	0.05782	0.02763	0.01778	0.00613		2.6	0.0023	0.00806	0.00893	0.00846		2.6	0.03707	0.02759	0.01942	0.01077		2.6	0.00301	0.00354	-0.00233	-0.00197		2.6	0.02125	0.0159	0.0089	0.0033		2.6	0.01163	0.009	0.0076	0.00528
2.8	0.06082	0.02925	0.01858	0.00645		2.8	0.00344	0.00885	0.00938	0.00907		2.8	0.03884	0.02919	0.02016	0.01175		2.8	0.00404	0.00329	-0.00225	-0.00183		2.8	0.02245	0.01626	0.00924	0.00406		2.8	0.01242	0.00932	0.00819	0.00511
3	0.06317	0.03117	0.0195	0.00694		3	0.00448	0.00947	0.00939	0.00921		3	0.04024	0.03022	0.02074	0.01223		3	0.00489	0.00335	-0.00251	-0.00143		3	0.02357	0.01703	0.00981	0.00458		3	0.01297	0.00943	0.00829	0.00509
3.2	0.06602	0.03274	0.02063	0.00773		3.2	0.00548	0.01026	0.00967	0.00961		3.2	0.04189	0.03069	0.02172	0.01263		3.2	0.00541	0.00355	-0.00252	-0.00121		3.2	0.02385	0.01729	0.01005	0.00474		3.2	0.01325	0.00995	0.00831	0.00539
3.4	0.06801	0.03429	0.02205	0.00817		3.4	0.00637	0.01064	0.00982	0.00981		3.4	0.04347	0.03174	0.02267	0.01361		3.4	0.00589	0.00335	-0.0025	-0.00133		3.4	0.02482	0.01765	0.01025	0.00561		3.4	0.01357	0.01006	0.00828	0.00544
3.6	0.07	0.03547	0.0226	0.00892		3.6	0.00749	0.01166	0.0099	0.00984		3.6	0.04484	0.03315	0.02355	0.01399		3.6	0.00691	0.00377	-0.00212	-0.00047238		3.6	0.02518	0.01818	0.01057	0.00612		3.6	0.01427	0.01031	0.00837	0.00591
3.8	0.07248	0.03706	0.02352	0.00974		3.8	0.00891	0.01248	0.0103	0.01037		3.8	0.04627	0.03396	0.02425	0.01433		3.8	0.00767	0.00418	-0.00168	0.00027166		3.8	0.02565	0.0187	0.01099	0.00679		3.8	0.01476	0.01069	0.00793	0.00615
4	0.0749	0.03891	0.02497	0.01055		4	0.01004	0.01332	0.01055	0.01049		4	0.04738	0.03439	0.02504	0.01428		4	0.00818	0.00436	-0.00196	0.00022275		4	0.02614	0.0193	0.01192	0.00715		4	0.01493	0.0111	0.00788	0.00656
4.2	0.07677	0.04016	0.02526	0.01078		4.2	0.01144	0.0147	0.01082	0.01067		4.2	0.04871	0.03543	0.02622	0.01481		4.2	0.00814	0.00476	-0.0015	0.0003152		4.2	0.02587	0.0191	0.01182	0.00699		4.2	0.01534	0.0113	0.0079	0.00656
4.4	0.07854	0.04151	0.02587	0.01118		4.4	0.01275	0.01449	0.01089	0.01016		4.4	0.05005	0.03667	0.02695	0.01503		4.4	0.00854	0.00445	-0.00129	0.00064021		4.4	0.02578	0.01911	0.01198	0.00714		4.4	0.01581	0.01172	0.00768	0.00733
4.6	0.08057	0.04276	0.02653	0.0122		4.6	0.01433	0.01558	0.01134	0.01056		4.6	0.05114	0.03765	0.02763	0.01541		4.6	0.00916	0.0046	-0.00114	0.00067536		4.6	0.02608	0.01936	0.0122	0.00753		4.6	0.01538	0.01154	0.00782	0.00744
4.8	0.08247	0.04345	0.02724	0.01324		4.8	0.01568	0.01662	0.01161	0.01092		4.8	0.05181	0.03821	0.0275	0.01543		4.8	0.00937	0.00469	-0.00088261	0.00072847		4.8	0.02641	0.01983	0.01311	0.00792		4.8	0.01585	0.01201	0.00823	0.00769
5	0.08421	0.04429	0.02796	0.0136		5	0.01669	0.017	0.01162	0.01074		5	0.05312	0.03921	0.02818	0.016		5	0.0095	0.00478	-0.00105	0.00085596		5	0.0266	0.02052	0.01331	0.00793		5	0.01583	0.01242	0.00821	0.00761
5.2	0.0862	0.04469	0.02828	0.01364		5.2	0.01797	0.01713	0.01189	0.0105		5.2	0.05462	0.04044	0.02842	0.01615		5.2	0.00993	0.00515	-0.0003921	0.00159		5.2	0.02661	0.02047	0.0135	0.00782		5.2	0.01577	0.01241	0.00824	0.00743
5.4	0.08762	0.04539	0.02858	0.01344		5.4	0.01947	0.01791	0.01269	0.01085		5.4	0.05642	0.04147	0.0294	0.01685		5.4	0.00929	0.00527	-0.00044786	0.00106		5.4	0.02684	0.02104	0.01359	0.00788		5.4	0.01549	0.01196	0.00804	0.00721
5.6	0.0892	0.04578	0.02906	0.01355		5.6	0.02029	0.01815	0.01314	0.01119		5.6	0.05712	0.04196	0.02949	0.01696		5.6	0.00958	0.00569	-0.00040703	0.00128		5.6	0.02721	0.02174	0.01393	0.00762		5.6	0.01559	0.01202	0.00866	0.00713
5.8	0.09118	0.04629	0.02941	0.01387		5.8	0.02137	0.01843	0.01367	0.01159		5.8	0.05788	0.04267	0.03004	0.0171		5.8	0.01013	0.00593	0.00037809	0.00139		5.8	0.02691	0.02142	0.01378	0.00716		5.8	0.01571	0.01199	0.00878	0.00646
6	0.09326	0.04753	0.02991	0.01447		6	0.02251	0.01918	0.01409	0.01212		6	0.05864	0.04277	0.0303	0.01676		6	0.01037	0.00579	0.00014757	0.00090752		6	0.02743	0.02137	0.01426	0.00743		6	0.01548	0.01253	0.00889	0.00676
6.2	0.09498	0.04821	0.03033	0.01474		6.2	0.02295	0.01951	0.01402	0.01223		6.2	0.05928	0.04325	0.03021	0.01689		6.2	0.01126	0.00678	0.00048965	0.00109		6.2	0.02764	0.02164	0.01431	0.00762		6.2	0.015	0.01253	0.00869	0.00666
6.4	0.09707	0.04949	0.03112	0.0153		6.4	0.02394	0.01963	0.01427	0.01233		6.4	0.06083	0.0442	0.03017	0.01673		6.4	0.01184	0.00753	0.00032903	0.00101		6.4	0.02769	0.022	0.01455	0.00761		6.4	0.0148	0.01315	0.0091	0.00704
6.6	0.09914	0.05061	0.03148	0.01567		6.6	0.02437	0.02009	0.01442	0.01276		6.6	0.06225	0.04471	0.03038	0.01696		6.6	0.01236	0.0083	0.00032933	0.00094474		6.6	0.02767	0.02189	0.01393	0.00745		6.6	0.01476	0.01372	0.00955	0.00657
6.8	0.10087	0.05159	0.03236	0.01566		6.8	0.02449	0.02003	0.01447	0.01291		6.8	0.06265	0.04525	0.03003	0.01709		6.8	0.01301	0.008	0.0006314	0.0008135		6.8	0.02842	0.02241	0.01444	0.00816		6.8	0.01494	0.0136	0.00951	0.00617
7	0.10195	0.05207	0.03249	0.0158		7	0.02517	0.02052	0.01458	0.01326		7	0.06324	0.04554	0.02965	0.01708		7	0.01398	0.00879	0.0008417	0.00109		7	0.02916	0.0229	0.01478	0.0081		7	0.01433	0.0133	0.00943	0.006
7.2	0.10341	0.05292	0.03332	0.01598		7.2	0.02525	0.02077	0.01479	0.01352		7.2	0.06409	0.04594	0.03028	0.01773		7.2	0.01414	0.00919	0.00087052	0.00093699		7.2	0.02938	0.02333	0.01463	0.00855		7.2	0.01416	0.01375	0.00952	0.00611
7.4	0.10506	0.05409	0.0348	0.0162		7.4	0.02559	0.02089	0.01526	0.01352		7.4	0.0648	0.0468	0.03092	0.01835		7.4	0.01517	0.0096	0.00148	0.00137		7.4	0.02975	0.02381	0.01532	0.00923		7.4	0.01423	0.01342	0.00905	0.00572
7.6	0.10705	0.05531	0.0352	0.01706		7.6	0.02607	0.02184	0.01582	0.01357		7.6	0.06548	0.04706	0.03108	0.01813		7.6	0.01623	0.01048	0.00174	0.00173		7.6	0.03009	0.02443	0.01586	0.0095		7.6	0.01492	0.01379	0.00903	0.00597
7.8	0.10907	0.05738	0.037	0.0179		7.8	0.02677	0.02242	0.01656	0.01437		7.8	0.06616	0.04715	0.03182	0.0184		7.8	0.01655	0.01089	0.00205	0.0016		7.8	0.03048	0.02446	0.01645	0.00956		7.8	0.01535	0.01434	0.00947	0.0062
8	0.11019	0.05843	0.03793	0.01845		8	0.02813	0.02345	0.01747	0.01474		8	0.06673	0.04762	0.03233	0.01898		8	0.01677	0.01089	0.00212	0.00147		8	0.03048	0.02427	0.01694	0.00932		8	0.01551	0.01412	0.00974	0.00622
8.2	0.11146	0.05936	0.03829	0.01864		8.2	0.0294	0.02476	0.01887	0.01503		8.2	0.0676	0.04806	0.03302	0.01938		8.2	0.01694	0.01109	0.00259	0.00173		8.2	0.02969	0.02344	0.0167	0.00901		8.2	0.01588	0.01425	0.00979	0.00643
8.4	0.11315	0.06068	0.03919	0.01979		8.4	0.0301	0.02578	0.01954	0.01473		8.4	0.06822	0.04873	0.03367	0.01967		8.4	0.01767	0.01189	0.00329	0.00235		8.4	0.02965	0.02345	0.01688	0.00923		8.4	0.01606	0.01465	0.00994	0.0066
8.6	0.11446	0.06164	0.03956	0.02052		8.6	0.03141	0.02717	0.02033	0.01502		8.6	0.06887	0.04909	0.03417	0.02018		8.6	0.01771	0.01174	0.00355	0.00219		8.6	0.02965	0.02323	0.01681	0.00933		8.6	0.01657	0.01485	0.00994	0.00642
8.8	0.11539	0.06228	0.03994	0.02085		8.8	0.03244	0.02833	0.02088	0.01533		8.8	0.0694	0.04953	0.03453	0.02061		8.8	0.01723	0.0115	0.00352	0.00193		8.8	0.02949	0.02334	0.01698	0.00909		8.8	0.01694	0.01543	0.01041	0.00635
9	0.11636	0.06285	0.04023	0.02105		9	0.03286	0.02862	0.02075	0.01499		9	0.0705	0.0503	0.03576	0.02135		9	0.01744	0.01172	0.00334	0.00216		9	0.02892	0.0233	0.01654	0.00895		9	0.01662	0.015	0.01027	0.00612
9.2	0.11769	0.06388	0.0409	0.02134		9.2	0.03408	0.02926	0.02136	0.01514		9.2	0.07124	0.0511	0.03624	0.02189		9.2	0.01755	0.01175	0.00389	0.0022		9.2	0.02924	0.02335	0.01718	0.00923		9.2	0.01706	0.01471	0.01005	0.00591
9.4	0.11868	0.0649	0.04112	0.02155		9.4	0.03481	0.02982	0.02157	0.01541		9.4	0.07174	0.05144	0.03693	0.02246		9.4	0.01716	0.01178	0.00402	0.00177		9.4	0.02932	0.02329	0.01719	0.00911		9.4	0.01747	0.01456	0.01007	0.00599
9.6	0.11943	0.06528	0.04119	0.02202		9.6	0.03589	0.03015	0.02209	0.0161		9.6	0.07164	0.05184	0.0371	0.02263		9.6	0.01735	0.01164	0.00398	0.00213		9.6	0.02924	0.02321	0.01697	0.00875		9.6	0.01844	0.0154	0.01047	0.00611
9.8	0.12082	0.0661	0.04133	0.02241		9.8	0.03696	0.03045	0.02267	0.01649		9.8	0.07223	0.05203	0.03768	0.02247		9.8	0.01724	0.01116	0.00376	0.00205		9.8	0.02902	0.02291	0.01649	0.00855		9.8	0.01864	0.01566	0.0105	0.00619
10	0.12193	0.06685	0.04141	0.02273		10	0.03752	0.03079	0.02243	0.01689		10	0.07283	0.0526	0.03795	0.02249		10	0.01746	0.01096	0.00319	0.00187		10	0.02984	0.02309	0.01633	0.00876		10	0.01915	0.01632	0.01068	0.00657
10.2	0.12276	0.0675	0.04162	0.02259		10.2	0.03804	0.03041	0.02233	0.01631		10.2	0.0733	0.05322	0.03825	0.02251		10.2	0.01759	0.01105	0.00269	0.00135		10.2	0.02979	0.02299	0.01561	0.00829		10.2	0.01992	0.0168	0.01139	0.00708
10.4	0.12388	0.06787	0.04208	0.02297		10.4	0.03846	0.03037	0.02229	0.01652		10.4	0.07423	0.05365	0.0384	0.02254		10.4	0.01754	0.01099	0.00194	0.00112		10.4	0.03043	0.02343	0.01592	0.0084		10.4	0.01971	0.01694	0.01162	0.00709
10.6	0.12531	0.06809	0.04258	0.02338		10.6	0.0382	0.02976	0.02198	0.01655		10.6	0.0747	0.05377	0.03837	0.02294		10.6	0.01767	0.01086	0.00154	0.00091482		10.6	0.03078	0.02373	0.01599	0.00831		10.6	0.02002	0.01707	0.01169	0.00684
10.8	0.12618	0.06828	0.04305	0.02358		10.8	0.03882	0.02993	0.02222	0.01686		10.8	0.07466	0.05427	0.0388	0.02331		10.8	0.01897	0.01132	0.00204	0.00134		10.8	0.03103	0.02432	0.01639	0.00863		10.8	0.02015	0.01675	0.01158	0.00702
11	0.12663	0.06857	0.043	0.02363		11	0.03903	0.03001	0.02217	0.01713		11	0.07542	0.05453	0.03886	0.02339		11	0.01998	0.01233	0.00235	0.002		11	0.03166	0.02482	0.01633	0.00869		11	0.02038	0.01692	0.0117	0.00757
11.2	0.12794	0.06923	0.04368	0.02407		11.2	0.03908	0.03021	0.02229	0.01781		11.2	0.07595	0.05491	0.03955	0.02367		11.2	0.02048	0.01274	0.00249	0.00205		11.2	0.03166	0.02542	0.01636	0.00884		11.2	0.02048	0.017	0.01138	0.00796
11.4	0.12952	0.0704	0.04468	0.02473		11.4	0.03957	0.03031	0.0225	0.01777		11.4	0.07705	0.05527	0.03997	0.02363		11.4	0.02076	0.013	0.00245	0.00146		11.4	0.03166	0.02546	0.01677	0.00878		11.4	0.02029	0.01664	0.0109	0.0083
11.6	0.1301	0.07088	0.04486	0.02482		11.6	0.04063	0.03162	0.02321	0.01837		11.6	0.07808	0.05551	0.04024	0.02385		11.6	0.02108	0.0137	0.00246	0.0012		11.6	0.03198	0.02597	0.01687	0.00911		11.6	0.02032	0.01667	0.01085	0.0086
11.8	0.13149	0.07198	0.04638	0.02565		11.8	0.04156	0.03254	0.02366	0.01902		11.8	0.07873	0.05617	0.04096	0.02423		11.8	0.0212	0.01378	0.0021	0.00116		11.8	0.03161	0.02617	0.01714	0.00911		11.8	0.02029	0.01662	0.01076	0.00862
12	0.13226	0.07161	0.04634	0.02593		12	0.04222	0.03338	0.0243	0.01908		12	0.07887	0.0567	0.04091	0.02438		12	0.0213	0.01371	0.00238	0.00148		12	0.03098	0.02595	0.0172	0.00896		12	0.0203	0.01651	0.011	0.0089
12.2	0.13352	0.07175	0.04675	0.02623		12.2	0.04251	0.0346	0.02463	0.0192		12.2	0.07914	0.05692	0.04086	0.02428		12.2	0.02182	0.01454	0.00283	0.00186		12.2	0.03046	0.02537	0.01717	0.0088		12.2	0.01993	0.01622	0.01059	0.0086
12.4	0.13414	0.07198	0.04668	0.02632		12.4	0.04281	0.03555	0.02469	0.01928		12.4	0.07946	0.05746	0.04125	0.02448		12.4	0.02202	0.01477	0.00325	0.00219		12.4	0.02982	0.02492	0.01688	0.00857		12.4	0.01984	0.01632	0.01055	0.00838
12.6	0.13481	0.07264	0.04712	0.02616		12.6	0.04357	0.03612	0.02544	0.0197		12.6	0.0804	0.05832	0.04179	0.02519		12.6	0.02204	0.01468	0.00344	0.00203		12.6	0.02984	0.02464	0.01743	0.00858		12.6	0.01983	0.0159	0.01057	0.00816
12.8	0.13589	0.07339	0.04758	0.02637		12.8	0.04442	0.03703	0.02616	0.02025		12.8	0.08094	0.05876	0.04184	0.02557		12.8	0.02216	0.01515	0.00397	0.00248		12.8	0.02941	0.02444	0.01795	0.00821		12.8	0.01932	0.0157	0.01088	0.00772
13	0.13695	0.074	0.04766	0.02634		13	0.04479	0.03752	0.02652	0.02071		13	0.0815	0.05908	0.04236	0.02565		13	0.02305	0.01566	0.00462	0.00277		13	0.02947	0.02394	0.0178	0.00847		13	0.01934	0.01547	0.01068	0.00798
13.2	0.13856	0.07547	0.04848	0.02651		13.2	0.04551	0.03827	0.02678	0.02069		13.2	0.08166	0.05939	0.04261	0.02575		13.2	0.02307	0.01543	0.00504	0.00282		13.2	0.0294	0.02328	0.01786	0.00859		13.2	0.01976	0.01572	0.01093	0.0079
13.4	0.13942	0.0764	0.04851	0.02629		13.4	0.04595	0.03853	0.02681	0.02077		13.4	0.08252	0.05978	0.04276	0.02568		13.4	0.02352	0.01606	0.00547	0.00331		13.4	0.02856	0.02243	0.01704	0.00835		13.4	0.02007	0.01623	0.01099	0.00794
13.6	0.14048	0.077	0.04874	0.02667		13.6	0.0469	0.03905	0.0275	0.0212		13.6	0.08271	0.06066	0.04294	0.02605		13.6	0.02355	0.0159	0.00576	0.00376		13.6	0.02843	0.02217	0.01634	0.00808		13.6	0.02033	0.01635	0.0107	0.0074
13.8	0.1417	0.07771	0.04908	0.02701		13.8	0.04705	0.03929	0.02765	0.02107		13.8	0.08382	0.06139	0.04374	0.02623		13.8	0.02381	0.01598	0.00593	0.00368		13.8	0.02874	0.0223	0.01628	0.00823		13.8	0.02104	0.01687	0.01098	0.00773
14	0.14283	0.07856	0.04954	0.02715		14	0.04749	0.03999	0.02768	0.02092		14	0.08468	0.06212	0.04413	0.02653		14	0.02389	0.01566	0.00618	0.0036		14	0.02902	0.02213	0.01577	0.00799		14	0.0214	0.01726	0.0107	0.00785
14.2	0.14386	0.07925	0.04989	0.02716		14.2	0.04774	0.03965	0.02765	0.02023		14.2	0.08501	0.06221	0.04444	0.0267		14.2	0.02401	0.0156	0.00616	0.0033		14.2	0.02874	0.02207	0.0159	0.00748		14.2	0.02143	0.01705	0.0108	0.0079
14.4	0.14513	0.08025	0.05031	0.02772		14.4	0.04782	0.03952	0.02739	0.02005		14.4	0.08551	0.06205	0.04458	0.02702		14.4	0.02417	0.01604	0.00598	0.00354		14.4	0.02903	0.02238	0.01602	0.00721		14.4	0.02058	0.01697	0.01015	0.00708
14.6	0.1466	0.08159	0.05077	0.02836		14.6	0.04781	0.03918	0.02726	0.01966		14.6	0.08573	0.06167	0.04486	0.02723		14.6	0.02504	0.01654	0.00636	0.00368		14.6	0.02911	0.02265	0.01598	0.00706		14.6	0.02142	0.01709	0.01024	0.0074
14.8	0.14726	0.08204	0.05097	0.0285		14.8	0.04858	0.03938	0.02715	0.01982		14.8	0.08614	0.0619	0.04543	0.02718		14.8	0.02569	0.01729	0.00689	0.00416		14.8	0.02949	0.02305	0.01601	0.00695		14.8	0.02168	0.01658	0.01022	0.00727
15	0.1482	0.08294	0.05156	0.02899		15	0.04869	0.03904	0.02661	0.01946		15	0.08667	0.06168	0.04528	0.02704		15	0.02554	0.0174	0.00697	0.00388		15	0.03017	0.02325	0.01615	0.00696		15	0.0215	0.0166	0.00998	0.00758
15.2	0.1492	0.08385	0.05213	0.02955		15.2	0.04927	0.03923	0.02667	0.0197		15.2	0.087	0.06201	0.04557	0.02703		15.2	0.02534	0.0172	0.00679	0.00366		15.2	0.02996	0.02343	0.01582	0.00678		15.2	0.02116	0.01654	0.01003	0.00761
15.4	0.14991	0.08515	0.05259	0.03029		15.4	0.05008	0.03897	0.02663	0.01933		15.4	0.08759	0.0623	0.04612	0.02757		15.4	0.02562	0.01741	0.00633	0.00322		15.4	0.03078	0.02417	0.01671	0.00779		15.4	0.02125	0.01644	0.01024	0.00802
15.6	0.15026	0.0855	0.05287	0.03046		15.6	0.05026	0.0393	0.02646	0.01928		15.6	0.08847	0.06304	0.04687	0.02819		15.6	0.026	0.01726	0.0061	0.00354		15.6	0.03084	0.02491	0.01692	0.00844		15.6	0.02151	0.01691	0.01027	0.00806
15.8	0.15132	0.08622	0.05367	0.03129		15.8	0.05021	0.03918	0.02651	0.01895		15.8	0.08825	0.0632	0.04712	0.02791		15.8	0.02592	0.01711	0.0058	0.00329		15.8	0.03096	0.02511	0.01699	0.00857		15.8	0.02197	0.01719	0.01055	0.00821
16	0.15194	0.08599	0.05367	0.03128		16	0.05022	0.039	0.02639	0.01863		16	0.08818	0.06292	0.04679	0.02803		16	0.02594	0.01724	0.00629	0.00369		16	0.03116	0.02461	0.01731	0.00837		16	0.02216	0.01729	0.01105	0.00851
16.2	0.15263	0.08613	0.05382	0.03142		16.2	0.05075	0.03925	0.02628	0.01868		16.2	0.08871	0.06281	0.04643	0.02835		16.2	0.02593	0.01776	0.00564	0.0038		16.2	0.0317	0.02488	0.01767	0.00899		16.2	0.02243	0.01745	0.01146	0.00883
16.4	0.15354	0.08703	0.05421	0.03191		16.4	0.05117	0.03935	0.02703	0.01883		16.4	0.0894	0.0633	0.04685	0.02864		16.4	0.02613	0.01782	0.00548	0.00395		16.4	0.03163	0.0248	0.01759	0.00911		16.4	0.02291	0.01785	0.01202	0.00925
16.6	0.15454	0.08746	0.05491	0.03224		16.6	0.05231	0.04013	0.02819	0.01973		16.6	0.09025	0.06395	0.04674	0.02905		16.6	0.02615	0.01844	0.0056	0.00435		16.6	0.03195	0.02453	0.01774	0.00903		16.6	0.02308	0.01728	0.01206	0.0089
16.8	0.15504	0.08733	0.05488	0.03188		16.8	0.05289	0.04028	0.02818	0.02039		16.8	0.0905	0.06402	0.04687	0.02891		16.8	0.02624	0.01816	0.00531	0.00448		16.8	0.03196	0.02369	0.0173	0.00886		16.8	0.02323	0.01759	0.01194	0.00887
17	0.15548	0.08751	0.05503	0.0318		17	0.0536	0.04097	0.02837	0.02111		17	0.09083	0.06405	0.04711	0.02899		17	0.02639	0.01787	0.00519	0.00443		17	0.03222	0.02325	0.01686	0.0094		17	0.02325	0.01772	0.01186	0.00894
17.2	0.15655	0.08843	0.05548	0.0321		17.2	0.05356	0.04098	0.02856	0.02086		17.2	0.09154	0.06464	0.04719	0.02955		17.2	0.02664	0.0179	0.00543	0.00459		17.2	0.03178	0.02318	0.01672	0.00944		17.2	0.02342	0.01783	0.01205	0.00917
17.4	0.157	0.08903	0.05522	0.03209		17.4	0.05486	0.04157	0.02966	0.02183		17.4	0.09285	0.06568	0.04744	0.03017		17.4	0.02677	0.01811	0.00607	0.00489		17.4	0.03098	0.02299	0.0161	0.00906		17.4	0.02378	0.01852	0.01217	0.0095
17.6	0.15779	0.08944	0.05559	0.0325		17.6	0.05574	0.0426	0.03012	0.02223		17.6	0.09317	0.06637	0.04786	0.0311		17.6	0.0273	0.01802	0.00672	0.0055		17.6	0.03081	0.02307	0.01588	0.00866		17.6	0.0238	0.01819	0.01177	0.00971
17.8	0.1579	0.08942	0.05568	0.03256		17.8	0.05606	0.04301	0.03065	0.02258		17.8	0.0943	0.06702	0.04878	0.03163		17.8	0.0272	0.01786	0.00641	0.00523		17.8	0.031	0.02334	0.01595	0.00859		17.8	0.024	0.01854	0.01193	0.01025
18	0.15906	0.09	0.0562	0.03254		18	0.05685	0.04404	0.03122	0.0231		18	0.09457	0.06725	0.04915	0.03158		18	0.02741	0.01763	0.00659	0.00527		18	0.03103	0.02319	0.01546	0.00805		18	0.02389	0.0187	0.012	0.0104
18.2	0.16004	0.09033	0.05661	0.03255		18.2	0.05684	0.04405	0.03128	0.02311		18.2	0.09449	0.0672	0.04953	0.03157		18.2	0.0282	0.01763	0.00666	0.00511		18.2	0.03093	0.02341	0.01583	0.00797		18.2	0.0234	0.01818	0.01194	0.0101
18.4	0.16117	0.09148	0.05723	0.03299		18.4	0.05731	0.04467	0.03193	0.0236		18.4	0.09426	0.06705	0.04957	0.03123		18.4	0.02811	0.01829	0.00661	0.00498		18.4	0.03106	0.02316	0.01511	0.00755		18.4	0.02297	0.01837	0.01176	0.00962
18.6	0.16193	0.09213	0.05804	0.03347		18.6	0.05815	0.04505	0.03206	0.02381		18.6	0.09463	0.06689	0.05009	0.03097		18.6	0.02847	0.01828	0.00688	0.00473		18.6	0.03123	0.02363	0.01576	0.00784		18.6	0.02341	0.01772	0.01166	0.00937
18.8	0.16286	0.09309	0.05887	0.0338		18.8	0.05878	0.045	0.03167	0.02399		18.8	0.09522	0.06718	0.05054	0.03107		18.8	0.02879	0.01901	0.00754	0.00516		18.8	0.03144	0.02429	0.01632	0.00832		18.8	0.02314	0.01763	0.01215	0.00913
19	0.164	0.0942	0.05942	0.03459		19	0.0592	0.04557	0.0321	0.0244		19	0.09541	0.06717	0.05051	0.031		19	0.02866	0.01888	0.00729	0.00506		19	0.03143	0.02458	0.01651	0.00836		19	0.02286	0.0181	0.01261	0.00929
19.2	0.16484	0.09527	0.05965	0.03508		19.2	0.06021	0.04612	0.03236	0.0245		19.2	0.09557	0.06755	0.05107	0.03101		19.2	0.0292	0.01912	0.00739	0.00523		19.2	0.03112	0.02505	0.01654	0.00865		19.2	0.02293	0.01831	0.01279	0.00925
19.4	0.1655	0.09615	0.05996	0.03545		19.4	0.06059	0.04618	0.03272	0.0241		19.4	0.09587	0.06767	0.05146	0.03139		19.4	0.02955	0.01932	0.00728	0.0053		19.4	0.03194	0.02584	0.01761	0.00966		19.4	0.02262	0.01815	0.01216	0.00865
19.6	0.16602	0.09676	0.06032	0.03559		19.6	0.06097	0.04653	0.03268	0.02402		19.6	0.09661	0.06788	0.05171	0.03139		19.6	0.02918	0.01924	0.0077	0.00494		19.6	0.03164	0.02584	0.01751	0.00973		19.6	0.02284	0.01885	0.01258	0.0087
19.8	0.16755	0.09797	0.06139	0.03644		19.8	0.06164	0.04689	0.03312	0.02385		19.8	0.09662	0.06727	0.05135	0.03106		19.8	0.02885	0.01943	0.00792	0.00494		19.8	0.0318	0.02616	0.01771	0.01		19.8	0.02332	0.01915	0.01276	0.00878
20	0.16867	0.09854	0.06209	0.03678		20	0.06212	0.04712	0.03263	0.0234		20	0.09664	0.0671	0.05101	0.03102		20	0.02937	0.01991	0.00838	0.00512		20	0.03213	0.02636	0.01845	0.01		20	0.02361	0.01921	0.01312	0.00862
20.2	0.16946	0.0991	0.06239	0.03727		20.2	0.06256	0.04761	0.03247	0.02383		20.2	0.09691	0.06739	0.051	0.03122		20.2	0.02991	0.02027	0.00815	0.00522		20.2	0.03259	0.02693	0.01831	0.0105		20.2	0.02384	0.0189	0.01326	0.00838
20.4	0.17041	0.09978	0.06298	0.03771		20.4	0.06314	0.04833	0.0327	0.02432		20.4	0.09722	0.06787	0.05096	0.03106		20.4	0.03031	0.02043	0.00839	0.00557		20.4	0.03231	0.02648	0.01796	0.01001		20.4	0.02412	0.0184	0.01305	0.00774
20.6	0.17076	0.09951	0.06297	0.03761		20.6	0.06388	0.04893	0.03268	0.02443		20.6	0.09773	0.06816	0.051	0.03128		20.6	0.03027	0.01992	0.00829	0.00547		20.6	0.03208	0.02553	0.0179	0.0091		20.6	0.02345	0.01765	0.01249	0.00717
20.8	0.17181	0.09999	0.06303	0.03809		20.8	0.0646	0.04926	0.03265	0.0249		20.8	0.09804	0.06838	0.05113	0.03143		20.8	0.03034	0.01951	0.0086	0.00556		20.8	0.03208	0.02537	0.01767	0.00914		20.8	0.0232	0.0178	0.01234	0.0072
21	0.17237	0.10041	0.06309	0.0382		21	0.06503	0.04965	0.03282	0.02497		21	0.09848	0.06868	0.05124	0.03169		21	0.0306	0.02006	0.00904	0.00617		21	0.03165	0.02526	0.01756	0.00905		21	0.02317	0.01784	0.01231	0.00743
21.2	0.17301	0.10073	0.06281	0.0379		21.2	0.06519	0.05015	0.0334	0.02497		21.2	0.09849	0.06892	0.0514	0.03173		21.2	0.03107	0.02036	0.00962	0.00616		21.2	0.03109	0.02524	0.01704	0.00828		21.2	0.02331	0.01756	0.01223	0.00781
21.4	0.1737	0.10086	0.06279	0.03807		21.4	0.06566	0.05082	0.03393	0.02531		21.4	0.09894	0.06974	0.05225	0.03235		21.4	0.03118	0.02043	0.00996	0.00662		21.4	0.03034	0.02493	0.01647	0.00771		21.4	0.02324	0.01716	0.01204	0.00763
21.6	0.17449	0.10077	0.063	0.03791		21.6	0.06517	0.05106	0.03378	0.02496		21.6	0.09928	0.07049	0.05243	0.03264		21.6	0.03184	0.02082	0.0109	0.00731		21.6	0.03002	0.02425	0.01621	0.00698		21.6	0.02325	0.01636	0.01137	0.00751
21.8	0.17477	0.10014	0.06251	0.03751		21.8	0.06498	0.05102	0.03405	0.02482		21.8	0.09986	0.07128	0.05283	0.03252		21.8	0.03172	0.0207	0.01081	0.00697		21.8	0.03023	0.02431	0.01579	0.00704		21.8	0.0237	0.01683	0.01183	0.00783
22	0.17581	0.10032	0.06328	0.03747		22	0.06458	0.0518	0.03387	0.02463		22	0.0998	0.07156	0.05288	0.03243		22	0.03233	0.02091	0.01157	0.00714		22	0.02992	0.02401	0.01547	0.00682		22	0.02361	0.01681	0.01147	0.0078
22.2	0.17626	0.10009	0.06361	0.03735		22.2	0.06455	0.05162	0.03395	0.02427		22.2	0.10003	0.07226	0.0531	0.03252		22.2	0.03267	0.02147	0.01202	0.00705		22.2	0.02997	0.02352	0.01543	0.0068		22.2	0.0232	0.01628	0.01113	0.00774
22.4	0.17681	0.10006	0.06382	0.03747		22.4	0.06501	0.0522	0.03448	0.02481		22.4	0.10064	0.07274	0.05347	0.03276		22.4	0.03268	0.0223	0.01195	0.00673		22.4	0.03059	0.02353	0.01556	0.00693		22.4	0.02367	0.01689	0.01126	0.00788
[truncated: 637 more rows]

## Sheet: Figure S7
				WT	D440A	D448A	D457A	K462A	R500A	K501A	K589A	K592A
[truncated: 20 more rows]

[truncated: 3 more sheets: Figure S8, Figure S9, Figure S10]
